# Supplementary material for: Novel Binding Mechanisms of Fusion Broad Range Anti-Infective Protein Ricin A Chain Mutant-Pokeweed Antiviral Protein 1 (RTAM-PAP1) against SARS-CoV-2 Key Proteins in Silico
Source: Toxins (Basel). 2020 Sep 17;12(9):602. doi: 10.3390/toxins12090602 (PMC7551812; doi:10.3390/toxins12090602)
Supplement: Supplementary file 1 [file toxins-12-00602-s001.zip]

Archive with 3 entries (2 files):
- toxins-930601 supplementary/
- toxins-930601 supplementary/RTAMdvadiPAP1.pdb
- toxins-930601 supplementary/toxins-930601 supplementary.pdf
