# Supplementary material for: Novel Binding Mechanisms of Fusion Broad Range Anti-Infective Protein Ricin A Chain Mutant-Pokeweed Antiviral Protein 1 (RTAM-PAP1) against SARS-CoV-2 Key Proteins in Silico
Source: Toxins (Basel). 2020 Sep 17;12(9):602. doi: 10.3390/toxins12090602 (PMC7551812; doi:10.3390/toxins12090602)
Supplement: Supplementary file 1 [file toxins-12-00602-s001.zip › toxins-930601 supplementary/RTAMdvadiPAP1.pdb]

ATOM      1  N   MET A   1      -5.275  -2.081 -30.129  1.00  9.50              
ATOM      2  CA  MET A   1      -4.076  -2.942 -30.242  1.00  9.50              
ATOM      3  CB  MET A   1      -3.356  -2.634 -31.568  1.00  9.50              
ATOM      4  CG  MET A   1      -2.372  -3.705 -32.044  1.00  9.50              
ATOM      5  SD  MET A   1      -0.766  -3.734 -31.202  1.00  9.50              
ATOM      6  CE  MET A   1      -0.121  -5.129 -32.169  1.00  9.50              
ATOM      7  C   MET A   1      -3.191  -2.633 -29.081  1.00  9.50              
ATOM      8  O   MET A   1      -3.161  -1.500 -28.603  1.00  9.50              
ATOM      9  N   ILE A   2      -2.452  -3.637 -28.576  1.00 10.36              
ATOM     10  CA  ILE A   2      -1.641  -3.362 -27.430  1.00 10.36              
ATOM     11  CB  ILE A   2      -1.744  -4.395 -26.339  1.00 10.36              
ATOM     12  CG1 ILE A   2      -1.085  -3.888 -25.047  1.00 10.36              
ATOM     13  CG2 ILE A   2      -1.156  -5.716 -26.850  1.00 10.36              
ATOM     14  CD1 ILE A   2      -1.384  -4.763 -23.830  1.00 10.36              
ATOM     15  C   ILE A   2      -0.214  -3.275 -27.878  1.00 10.36              
ATOM     16  O   ILE A   2       0.292  -4.153 -28.574  1.00 10.36              
ATOM     17  N   PHE A   3       0.477  -2.183 -27.490  1.00 10.31              
ATOM     18  CA  PHE A   3       1.842  -1.993 -27.896  1.00 10.31              
ATOM     19  CB  PHE A   3       2.544  -0.803 -27.204  1.00 10.31              
ATOM     20  CG  PHE A   3       1.912   0.524 -27.476  1.00 10.31              
ATOM     21  CD1 PHE A   3       2.252   1.260 -28.587  1.00 10.31              
ATOM     22  CD2 PHE A   3       0.997   1.053 -26.594  1.00 10.31              
ATOM     23  CE1 PHE A   3       1.679   2.488 -28.824  1.00 10.31              
ATOM     24  CE2 PHE A   3       0.419   2.280 -26.825  1.00 10.31              
ATOM     25  CZ  PHE A   3       0.758   3.002 -27.943  1.00 10.31              
ATOM     26  C   PHE A   3       2.604  -3.148 -27.361  1.00 10.31              
ATOM     27  O   PHE A   3       2.547  -3.335 -26.151  1.00 10.31              
ATOM     28  N   PRO A   4       3.390  -3.826 -28.183  1.00 10.37              
ATOM     29  CA  PRO A   4       4.060  -5.068 -27.846  1.00 10.37              
ATOM     30  CD  PRO A   4       3.971  -3.195 -29.355  1.00 10.37              
ATOM     31  CB  PRO A   4       5.190  -5.232 -28.863  1.00 10.37              
ATOM     32  CG  PRO A   4       4.791  -4.309 -30.029  1.00 10.37              
ATOM     33  C   PRO A   4       4.554  -5.106 -26.439  1.00 10.37              
ATOM     34  O   PRO A   4       5.604  -4.544 -26.131  1.00 10.37              
ATOM     35  N   LYS A   5       3.821  -5.851 -25.593  1.00 10.06              
ATOM     36  CA  LYS A   5       4.029  -5.815 -24.181  1.00 10.06              
ATOM     37  CB  LYS A   5       5.458  -6.185 -23.742  1.00 10.06              
ATOM     38  CG  LYS A   5       5.597  -6.419 -22.240  1.00 10.06              
ATOM     39  CD  LYS A   5       6.862  -7.195 -21.875  1.00 10.06              
ATOM     40  CE  LYS A   5       8.156  -6.473 -22.251  1.00 10.06              
ATOM     41  NZ  LYS A   5       9.325  -7.288 -21.853  1.00 10.06              
ATOM     42  C   LYS A   5       3.720  -4.405 -23.793  1.00 10.06              
ATOM     43  O   LYS A   5       4.416  -3.465 -24.176  1.00 10.06              
ATOM     44  N   GLN A   6       2.639  -4.207 -23.020  1.00  9.14              
ATOM     45  CA  GLN A   6       2.266  -2.854 -22.747  1.00  9.14              
ATOM     46  CB  GLN A   6       0.806  -2.566 -23.142  1.00  9.14              
ATOM     47  CG  GLN A   6       0.423  -1.086 -23.108  1.00  9.14              
ATOM     48  CD  GLN A   6      -0.935  -0.944 -23.781  1.00  9.14              
ATOM     49  OE1 GLN A   6      -1.876  -1.674 -23.474  1.00  9.14              
ATOM     50  NE2 GLN A   6      -1.038   0.017 -24.739  1.00  9.14              
ATOM     51  C   GLN A   6       2.457  -2.592 -21.287  1.00  9.14              
ATOM     52  O   GLN A   6       2.170  -3.452 -20.457  1.00  9.14              
ATOM     53  N   TYR A   7       2.980  -1.387 -20.960  1.00  5.14              
ATOM     54  CA  TYR A   7       3.227  -0.930 -19.615  1.00  5.14              
ATOM     55  CB  TYR A   7       4.205   0.258 -19.487  1.00  5.14              
ATOM     56  CG  TYR A   7       5.588  -0.189 -19.816  1.00  5.14              
ATOM     57  CD1 TYR A   7       6.362  -0.815 -18.865  1.00  5.14              
ATOM     58  CD2 TYR A   7       6.112   0.000 -21.074  1.00  5.14              
ATOM     59  CE1 TYR A   7       7.642  -1.229 -19.151  1.00  5.14              
ATOM     60  CE2 TYR A   7       7.392  -0.410 -21.368  1.00  5.14              
ATOM     61  CZ  TYR A   7       8.160  -1.023 -20.407  1.00  5.14              
ATOM     62  OH  TYR A   7       9.473  -1.441 -20.708  1.00  5.14              
ATOM     63  C   TYR A   7       1.926  -0.450 -19.035  1.00  5.14              
ATOM     64  O   TYR A   7       0.989  -0.131 -19.766  1.00  5.14              
ATOM     65  N   PRO A   8       1.802  -0.455 -17.731  1.00  2.92              
ATOM     66  CA  PRO A   8       0.582  -0.027 -17.108  1.00  2.92              
ATOM     67  CD  PRO A   8       2.931  -0.369 -16.816  1.00  2.92              
ATOM     68  CB  PRO A   8       0.847  -0.082 -15.609  1.00  2.92              
ATOM     69  CG  PRO A   8       2.350   0.235 -15.524  1.00  2.92              
ATOM     70  C   PRO A   8       0.253   1.372 -17.499  1.00  2.92              
ATOM     71  O   PRO A   8       1.162   2.196 -17.549  1.00  2.92              
ATOM     72  N   ILE A   9      -1.036   1.673 -17.754  1.00  2.03              
ATOM     73  CA  ILE A   9      -1.389   3.024 -18.074  1.00  2.03              
ATOM     74  CB  ILE A   9      -2.294   3.146 -19.269  1.00  2.03              
ATOM     75  CG1 ILE A   9      -1.615   2.561 -20.519  1.00  2.03              
ATOM     76  CG2 ILE A   9      -2.683   4.627 -19.430  1.00  2.03              
ATOM     77  CD1 ILE A   9      -2.566   2.393 -21.704  1.00  2.03              
ATOM     78  C   ILE A   9      -2.140   3.539 -16.886  1.00  2.03              
ATOM     79  O   ILE A   9      -3.070   2.901 -16.393  1.00  2.03              
ATOM     80  N   ILE A  10      -1.691   4.687 -16.351  1.00  1.67              
ATOM     81  CA  ILE A  10      -2.371   5.355 -15.287  1.00  1.67              
ATOM     82  CB  ILE A  10      -1.509   5.581 -14.071  1.00  1.67              
ATOM     83  CG1 ILE A  10      -2.324   6.255 -12.960  1.00  1.67              
ATOM     84  CG2 ILE A  10      -0.243   6.353 -14.479  1.00  1.67              
ATOM     85  CD1 ILE A  10      -3.487   5.407 -12.461  1.00  1.67              
ATOM     86  C   ILE A  10      -2.737   6.669 -15.896  1.00  1.67              
ATOM     87  O   ILE A  10      -1.880   7.373 -16.427  1.00  1.67              
ATOM     88  N   ASN A  11      -4.031   7.034 -15.860  1.00  1.65              
ATOM     89  CA  ASN A  11      -4.417   8.207 -16.586  1.00  1.65              
ATOM     90  CB  ASN A  11      -5.510   7.890 -17.618  1.00  1.65              
ATOM     91  CG  ASN A  11      -5.615   9.040 -18.604  1.00  1.65              
ATOM     92  OD1 ASN A  11      -4.987   9.029 -19.661  1.00  1.65              
ATOM     93  ND2 ASN A  11      -6.441  10.061 -18.255  1.00  1.65              
ATOM     94  C   ASN A  11      -4.910   9.272 -15.652  1.00  1.65              
ATOM     95  O   ASN A  11      -5.534   8.981 -14.634  1.00  1.65              
ATOM     96  N   PHE A  12      -4.614  10.554 -15.967  1.00  1.65              
ATOM     97  CA  PHE A  12      -5.074  11.609 -15.108  1.00  1.65              
ATOM     98  CB  PHE A  12      -3.945  12.206 -14.258  1.00  1.65              
ATOM     99  CG  PHE A  12      -4.632  12.887 -13.140  1.00  1.65              
ATOM    100  CD1 PHE A  12      -5.204  12.097 -12.184  1.00  1.65              
ATOM    101  CD2 PHE A  12      -4.760  14.250 -13.047  1.00  1.65              
ATOM    102  CE1 PHE A  12      -5.870  12.625 -11.111  1.00  1.65              
ATOM    103  CE2 PHE A  12      -5.429  14.796 -11.977  1.00  1.65              
ATOM    104  CZ  PHE A  12      -5.980  13.987 -11.009  1.00  1.65              
ATOM    105  C   PHE A  12      -5.589  12.709 -15.999  1.00  1.65              
ATOM    106  O   PHE A  12      -5.093  12.873 -17.112  1.00  1.65              
ATOM    107  N   THR A  13      -6.610  13.488 -15.556  1.00  1.74              
ATOM    108  CA  THR A  13      -7.118  14.538 -16.404  1.00  1.74              
ATOM    109  CB  THR A  13      -8.461  14.243 -17.007  1.00  1.74              
ATOM    110  OG1 THR A  13      -9.416  13.986 -15.989  1.00  1.74              
ATOM    111  CG2 THR A  13      -8.327  13.037 -17.946  1.00  1.74              
ATOM    112  C   THR A  13      -7.250  15.845 -15.670  1.00  1.74              
ATOM    113  O   THR A  13      -7.947  15.958 -14.665  1.00  1.74              
ATOM    114  N   THR A  14      -6.588  16.890 -16.202  1.00  2.23              
ATOM    115  CA  THR A  14      -6.618  18.216 -15.649  1.00  2.23              
ATOM    116  CB  THR A  14      -5.406  19.080 -15.840  1.00  2.23              
ATOM    117  OG1 THR A  14      -5.059  19.191 -17.208  1.00  2.23              
ATOM    118  CG2 THR A  14      -4.257  18.484 -15.006  1.00  2.23              
ATOM    119  C   THR A  14      -7.868  18.957 -15.986  1.00  2.23              
ATOM    120  O   THR A  14      -7.952  20.153 -15.722  1.00  2.23              
ATOM    121  N   ALA A  15      -8.802  18.349 -16.734  1.00  2.62              
ATOM    122  CA  ALA A  15     -10.033  19.062 -16.911  1.00  2.62              
ATOM    123  CB  ALA A  15     -10.682  18.846 -18.287  1.00  2.62              
ATOM    124  C   ALA A  15     -10.949  18.521 -15.861  1.00  2.62              
ATOM    125  O   ALA A  15     -11.117  17.307 -15.749  1.00  2.62              
ATOM    126  N   GLY A  16     -11.542  19.413 -15.038  1.00  2.70              
ATOM    127  CA  GLY A  16     -12.421  18.945 -14.010  1.00  2.70              
ATOM    128  C   GLY A  16     -11.641  17.983 -13.169  1.00  2.70              
ATOM    129  O   GLY A  16     -11.962  16.798 -13.135  1.00  2.70              
ATOM    130  N   ALA A  17     -10.536  18.442 -12.548  1.00  2.67              
ATOM    131  CA  ALA A  17      -9.786  17.545 -11.716  1.00  2.67              
ATOM    132  CB  ALA A  17      -8.265  17.614 -11.941  1.00  2.67              
ATOM    133  C   ALA A  17     -10.047  17.936 -10.298  1.00  2.67              
ATOM    134  O   ALA A  17      -9.911  19.101  -9.928  1.00  2.67              
ATOM    135  N   THR A  18     -10.429  16.956  -9.456  1.00  2.56              
ATOM    136  CA  THR A  18     -10.747  17.278  -8.095  1.00  2.56              
ATOM    137  CB  THR A  18     -12.093  16.738  -7.697  1.00  2.56              
ATOM    138  OG1 THR A  18     -13.073  17.170  -8.626  1.00  2.56              
ATOM    139  CG2 THR A  18     -12.473  17.278  -6.312  1.00  2.56              
ATOM    140  C   THR A  18      -9.707  16.648  -7.223  1.00  2.56              
ATOM    141  O   THR A  18      -8.897  15.856  -7.696  1.00  2.56              
ATOM    142  N   VAL A  19      -9.703  16.989  -5.918  1.00  2.31              
ATOM    143  CA  VAL A  19      -8.761  16.446  -4.982  1.00  2.31              
ATOM    144  CB  VAL A  19      -8.944  16.987  -3.594  1.00  2.31              
ATOM    145  CG1 VAL A  19      -8.474  18.444  -3.582  1.00  2.31              
ATOM    146  CG2 VAL A  19     -10.412  16.819  -3.170  1.00  2.31              
ATOM    147  C   VAL A  19      -8.908  14.955  -4.915  1.00  2.31              
ATOM    148  O   VAL A  19      -7.922  14.221  -4.854  1.00  2.31              
ATOM    149  N   GLN A  20     -10.148  14.445  -4.922  1.00  2.28              
ATOM    150  CA  GLN A  20     -10.290  13.024  -4.811  1.00  2.28              
ATOM    151  CB  GLN A  20     -11.749  12.556  -4.683  1.00  2.28              
ATOM    152  CG  GLN A  20     -12.323  12.704  -3.270  1.00  2.28              
ATOM    153  CD  GLN A  20     -12.551  14.174  -2.942  1.00  2.28              
ATOM    154  OE1 GLN A  20     -12.635  14.552  -1.774  1.00  2.28              
ATOM    155  NE2 GLN A  20     -12.664  15.029  -3.994  1.00  2.28              
ATOM    156  C   GLN A  20      -9.669  12.370  -6.000  1.00  2.28              
ATOM    157  O   GLN A  20      -9.017  11.336  -5.868  1.00  2.28              
ATOM    158  N   SER A  21      -9.843  12.959  -7.196  1.00  2.26              
ATOM    159  CA  SER A  21      -9.308  12.370  -8.388  1.00  2.26              
ATOM    160  CB  SER A  21      -9.701  13.138  -9.661  1.00  2.26              
ATOM    161  OG  SER A  21      -9.145  12.506 -10.805  1.00  2.26              
ATOM    162  C   SER A  21      -7.814  12.357  -8.317  1.00  2.26              
ATOM    163  O   SER A  21      -7.184  11.378  -8.709  1.00  2.26              
ATOM    164  N   TYR A  22      -7.205  13.444  -7.807  1.00  2.19              
ATOM    165  CA  TYR A  22      -5.776  13.542  -7.823  1.00  2.19              
ATOM    166  CB  TYR A  22      -5.233  14.927  -7.413  1.00  2.19              
ATOM    167  CG  TYR A  22      -4.030  15.150  -8.277  1.00  2.19              
ATOM    168  CD1 TYR A  22      -2.761  14.749  -7.927  1.00  2.19              
ATOM    169  CD2 TYR A  22      -4.198  15.774  -9.491  1.00  2.19              
ATOM    170  CE1 TYR A  22      -1.696  14.973  -8.778  1.00  2.19              
ATOM    171  CE2 TYR A  22      -3.145  16.001 -10.345  1.00  2.19              
ATOM    172  CZ  TYR A  22      -1.884  15.598  -9.990  1.00  2.19              
ATOM    173  OH  TYR A  22      -0.800  15.828 -10.865  1.00  2.19              
ATOM    174  C   TYR A  22      -5.224  12.505  -6.893  1.00  2.19              
ATOM    175  O   TYR A  22      -4.218  11.869  -7.200  1.00  2.19              
ATOM    176  N   THR A  23      -5.869  12.310  -5.725  1.00  2.18              
ATOM    177  CA  THR A  23      -5.398  11.368  -4.754  1.00  2.18              
ATOM    178  CB  THR A  23      -6.075  11.506  -3.421  1.00  2.18              
ATOM    179  OG1 THR A  23      -5.783  12.787  -2.888  1.00  2.18              
ATOM    180  CG2 THR A  23      -5.551  10.424  -2.463  1.00  2.18              
ATOM    181  C   THR A  23      -5.503   9.970  -5.277  1.00  2.18              
ATOM    182  O   THR A  23      -4.613   9.158  -5.035  1.00  2.18              
ATOM    183  N   ASN A  24      -6.582   9.643  -6.014  1.00  2.18              
ATOM    184  CA  ASN A  24      -6.739   8.312  -6.529  1.00  2.18              
ATOM    185  CB  ASN A  24      -8.076   8.103  -7.257  1.00  2.18              
ATOM    186  CG  ASN A  24      -9.182   8.139  -6.212  1.00  2.18              
ATOM    187  OD1 ASN A  24      -8.998   7.701  -5.077  1.00  2.18              
ATOM    188  ND2 ASN A  24     -10.366   8.678  -6.603  1.00  2.18              
ATOM    189  C   ASN A  24      -5.643   8.040  -7.505  1.00  2.18              
ATOM    190  O   ASN A  24      -5.072   6.953  -7.529  1.00  2.18              
ATOM    191  N   PHE A  25      -5.319   9.040  -8.336  1.00  2.18              
ATOM    192  CA  PHE A  25      -4.329   8.923  -9.360  1.00  2.18              
ATOM    193  CB  PHE A  25      -4.245  10.212 -10.165  1.00  2.18              
ATOM    194  CG  PHE A  25      -3.303  10.036 -11.299  1.00  2.18              
ATOM    195  CD1 PHE A  25      -3.667   9.279 -12.389  1.00  2.18              
ATOM    196  CD2 PHE A  25      -2.062  10.626 -11.269  1.00  2.18              
ATOM    197  CE1 PHE A  25      -2.801   9.117 -13.442  1.00  2.18              
ATOM    198  CE2 PHE A  25      -1.193  10.468 -12.319  1.00  2.18              
ATOM    199  CZ  PHE A  25      -1.567   9.714 -13.403  1.00  2.18              
ATOM    200  C   PHE A  25      -3.003   8.664  -8.733  1.00  2.18              
ATOM    201  O   PHE A  25      -2.265   7.796  -9.190  1.00  2.18              
ATOM    202  N   ILE A  26      -2.659   9.411  -7.668  1.00  2.18              
ATOM    203  CA  ILE A  26      -1.379   9.238  -7.065  1.00  2.18              
ATOM    204  CB  ILE A  26      -0.997  10.327  -6.106  1.00  2.18              
ATOM    205  CG1 ILE A  26       0.444  10.116  -5.620  1.00  2.18              
ATOM    206  CG2 ILE A  26      -2.056  10.413  -5.006  1.00  2.18              
ATOM    207  CD1 ILE A  26       1.502  10.345  -6.697  1.00  2.18              
ATOM    208  C   ILE A  26      -1.293   7.878  -6.444  1.00  2.18              
ATOM    209  O   ILE A  26      -0.244   7.244  -6.514  1.00  2.18              
ATOM    210  N   ARG A  27      -2.384   7.384  -5.826  1.00  2.18              
ATOM    211  CA  ARG A  27      -2.357   6.104  -5.179  1.00  2.18              
ATOM    212  CB  ARG A  27      -3.677   5.785  -4.457  1.00  2.18              
ATOM    213  CG  ARG A  27      -3.515   4.749  -3.349  1.00  2.18              
ATOM    214  CD  ARG A  27      -2.664   5.260  -2.184  1.00  2.18              
ATOM    215  NE  ARG A  27      -3.484   6.205  -1.379  1.00  2.18              
ATOM    216  CZ  ARG A  27      -2.998   6.676  -0.193  1.00  2.18              
ATOM    217  NH1 ARG A  27      -1.786   6.249   0.265  1.00  2.18              
ATOM    218  NH2 ARG A  27      -3.717   7.579   0.536  1.00  2.18              
ATOM    219  C   ARG A  27      -2.098   5.051  -6.212  1.00  2.18              
ATOM    220  O   ARG A  27      -1.316   4.133  -5.976  1.00  2.18              
ATOM    221  N   ALA A  28      -2.742   5.171  -7.390  1.00  2.18              
ATOM    222  CA  ALA A  28      -2.605   4.215  -8.449  1.00  2.18              
ATOM    223  CB  ALA A  28      -3.507   4.540  -9.649  1.00  2.18              
ATOM    224  C   ALA A  28      -1.186   4.201  -8.925  1.00  2.18              
ATOM    225  O   ALA A  28      -0.613   3.134  -9.134  1.00  2.18              
ATOM    226  N   VAL A  29      -0.569   5.388  -9.090  1.00  2.18              
ATOM    227  CA  VAL A  29       0.768   5.455  -9.598  1.00  2.18              
ATOM    228  CB  VAL A  29       1.271   6.851  -9.829  1.00  2.18              
ATOM    229  CG1 VAL A  29       2.710   6.752 -10.364  1.00  2.18              
ATOM    230  CG2 VAL A  29       0.318   7.574 -10.796  1.00  2.18              
ATOM    231  C   VAL A  29       1.687   4.782  -8.630  1.00  2.18              
ATOM    232  O   VAL A  29       2.559   4.021  -9.043  1.00  2.18              
ATOM    233  N   ARG A  30       1.519   5.033  -7.315  1.00  2.18              
ATOM    234  CA  ARG A  30       2.405   4.428  -6.370  1.00  2.18              
ATOM    235  CB  ARG A  30       2.367   5.012  -4.949  1.00  2.18              
ATOM    236  CG  ARG A  30       3.302   6.223  -4.812  1.00  2.18              
ATOM    237  CD  ARG A  30       4.507   6.170  -5.766  1.00  2.18              
ATOM    238  NE  ARG A  30       5.638   6.912  -5.135  1.00  2.18              
ATOM    239  CZ  ARG A  30       6.799   7.161  -5.813  1.00  2.18              
ATOM    240  NH1 ARG A  30       6.887   6.934  -7.154  1.00  2.18              
ATOM    241  NH2 ARG A  30       7.896   7.619  -5.148  1.00  2.18              
ATOM    242  C   ARG A  30       2.241   2.944  -6.366  1.00  2.18              
ATOM    243  O   ARG A  30       3.231   2.230  -6.235  1.00  2.18              
ATOM    244  N   GLY A  31       1.003   2.434  -6.520  1.00  2.19              
ATOM    245  CA  GLY A  31       0.789   1.017  -6.528  1.00  2.19              
ATOM    246  C   GLY A  31       1.514   0.426  -7.698  1.00  2.19              
ATOM    247  O   GLY A  31       2.144  -0.621  -7.565  1.00  2.19              
ATOM    248  N   ARG A  32       1.449   1.072  -8.883  1.00  2.22              
ATOM    249  CA  ARG A  32       2.096   0.494 -10.026  1.00  2.22              
ATOM    250  CB  ARG A  32       1.858   1.206 -11.364  1.00  2.22              
ATOM    251  CG  ARG A  32       2.718   0.569 -12.459  1.00  2.22              
ATOM    252  CD  ARG A  32       2.421  -0.908 -12.716  1.00  2.22              
ATOM    253  NE  ARG A  32       3.583  -1.467 -13.464  1.00  2.22              
ATOM    254  CZ  ARG A  32       3.386  -2.434 -14.407  1.00  2.22              
ATOM    255  NH1 ARG A  32       2.123  -2.883 -14.665  1.00  2.22              
ATOM    256  NH2 ARG A  32       4.448  -2.945 -15.094  1.00  2.22              
ATOM    257  C   ARG A  32       3.576   0.451  -9.817  1.00  2.22              
ATOM    258  O   ARG A  32       4.216  -0.537 -10.171  1.00  2.22              
ATOM    259  N   LEU A  33       4.162   1.520  -9.244  1.00  2.31              
ATOM    260  CA  LEU A  33       5.579   1.576  -9.035  1.00  2.31              
ATOM    261  CB  LEU A  33       6.158   2.937  -8.644  1.00  2.31              
ATOM    262  CG  LEU A  33       6.298   3.879  -9.845  1.00  2.31              
ATOM    263  CD1 LEU A  33       7.041   5.147  -9.436  1.00  2.31              
ATOM    264  CD2 LEU A  33       6.964   3.179 -11.042  1.00  2.31              
ATOM    265  C   LEU A  33       6.025   0.586  -8.017  1.00  2.31              
ATOM    266  O   LEU A  33       7.202   0.232  -7.988  1.00  2.31              
ATOM    267  N   THR A  34       5.140   0.166  -7.097  1.00  2.52              
ATOM    268  CA  THR A  34       5.634  -0.751  -6.117  1.00  2.52              
ATOM    269  CB  THR A  34       5.298  -0.323  -4.702  1.00  2.52              
ATOM    270  OG1 THR A  34       6.134  -1.003  -3.781  1.00  2.52              
ATOM    271  CG2 THR A  34       3.812  -0.525  -4.371  1.00  2.52              
ATOM    272  C   THR A  34       5.260  -2.172  -6.513  1.00  2.52              
ATOM    273  O   THR A  34       5.653  -2.637  -7.582  1.00  2.52              
ATOM    274  N   THR A  35       4.505  -2.916  -5.679  1.00  4.47              
ATOM    275  CA  THR A  35       4.147  -4.290  -5.920  1.00  4.47              
ATOM    276  CB  THR A  35       3.684  -4.560  -7.321  1.00  4.47              
ATOM    277  OG1 THR A  35       2.509  -3.807  -7.587  1.00  4.47              
ATOM    278  CG2 THR A  35       3.388  -6.062  -7.465  1.00  4.47              
ATOM    279  C   THR A  35       5.298  -5.188  -5.565  1.00  4.47              
ATOM    280  O   THR A  35       5.124  -6.384  -5.328  1.00  4.47              
ATOM    281  N   GLY A  36       6.492  -4.598  -5.404  1.00  3.54              
ATOM    282  CA  GLY A  36       7.684  -5.286  -4.993  1.00  3.54              
ATOM    283  C   GLY A  36       7.504  -5.724  -3.575  1.00  3.54              
ATOM    284  O   GLY A  36       8.227  -6.593  -3.097  1.00  3.54              
ATOM    285  N   ALA A  37       6.617  -5.037  -2.831  1.00  4.31              
ATOM    286  CA  ALA A  37       6.300  -5.406  -1.479  1.00  4.31              
ATOM    287  CB  ALA A  37       5.875  -6.878  -1.333  1.00  4.31              
ATOM    288  C   ALA A  37       7.438  -5.159  -0.540  1.00  4.31              
ATOM    289  O   ALA A  37       7.378  -5.600   0.607  1.00  4.31              
ATOM    290  N   ASP A  38       8.492  -4.440  -0.975  1.00  5.40              
ATOM    291  CA  ASP A  38       9.555  -4.124  -0.060  1.00  5.40              
ATOM    292  CB  ASP A  38      10.881  -3.682  -0.708  1.00  5.40              
ATOM    293  CG  ASP A  38      11.596  -4.860  -1.352  1.00  5.40              
ATOM    294  OD1 ASP A  38      11.094  -6.009  -1.234  1.00  5.40              
ATOM    295  OD2 ASP A  38      12.669  -4.619  -1.967  1.00  5.40              
ATOM    296  C   ASP A  38       9.100  -2.933   0.709  1.00  5.40              
ATOM    297  O   ASP A  38       8.704  -1.922   0.133  1.00  5.40              
ATOM    298  N   VAL A  39       9.134  -3.031   2.046  1.00  5.85              
ATOM    299  CA  VAL A  39       8.785  -1.905   2.853  1.00  5.85              
ATOM    300  CB  VAL A  39       7.406  -1.964   3.435  1.00  5.85              
ATOM    301  CG1 VAL A  39       7.284  -0.857   4.485  1.00  5.85              
ATOM    302  CG2 VAL A  39       6.391  -1.782   2.299  1.00  5.85              
ATOM    303  C   VAL A  39       9.770  -1.880   3.957  1.00  5.85              
ATOM    304  O   VAL A  39      10.160  -2.920   4.481  1.00  5.85              
ATOM    305  N   ARG A  40      10.234  -0.674   4.309  1.00  3.48              
ATOM    306  CA  ARG A  40      11.187  -0.541   5.368  1.00  3.48              
ATOM    307  CB  ARG A  40      12.573  -0.120   4.833  1.00  3.48              
ATOM    308  CG  ARG A  40      13.131  -1.132   3.825  1.00  3.48              
ATOM    309  CD  ARG A  40      14.442  -0.730   3.158  1.00  3.48              
ATOM    310  NE  ARG A  40      15.547  -1.437   3.860  1.00  3.48              
ATOM    311  CZ  ARG A  40      16.152  -0.837   4.923  1.00  3.48              
ATOM    312  NH1 ARG A  40      15.696   0.371   5.363  1.00  3.48              
ATOM    313  NH2 ARG A  40      17.211  -1.436   5.538  1.00  3.48              
ATOM    314  C   ARG A  40      10.626   0.552   6.216  1.00  3.48              
ATOM    315  O   ARG A  40      10.273   1.616   5.716  1.00  3.48              
ATOM    316  N   HIS A  41      10.476   0.287   7.522  1.00  3.61              
ATOM    317  CA  HIS A  41       9.985   1.243   8.476  1.00  3.61              
ATOM    318  ND1 HIS A  41       9.774   4.060  10.286  1.00  3.61              
ATOM    319  CG  HIS A  41      10.714   3.082  10.055  1.00  3.61              
ATOM    320  CB  HIS A  41      10.956   2.409   8.732  1.00  3.61              
ATOM    321  NE2 HIS A  41      10.803   3.704  12.224  1.00  3.61              
ATOM    322  CD2 HIS A  41      11.333   2.876  11.250  1.00  3.61              
ATOM    323  CE1 HIS A  41       9.869   4.396  11.598  1.00  3.61              
ATOM    324  C   HIS A  41       8.646   1.775   8.058  1.00  3.61              
ATOM    325  O   HIS A  41       8.308   2.909   8.388  1.00  3.61              
ATOM    326  N   GLU A  42       7.824   0.929   7.400  1.00  3.56              
ATOM    327  CA  GLU A  42       6.500   1.240   6.921  1.00  3.56              
ATOM    328  CB  GLU A  42       5.560   1.766   8.017  1.00  3.56              
ATOM    329  CG  GLU A  42       5.079   0.664   8.964  1.00  3.56              
ATOM    330  CD  GLU A  42       4.009  -0.136   8.235  1.00  3.56              
ATOM    331  OE1 GLU A  42       3.260   0.480   7.430  1.00  3.56              
ATOM    332  OE2 GLU A  42       3.925  -1.370   8.472  1.00  3.56              
ATOM    333  C   GLU A  42       6.511   2.202   5.770  1.00  3.56              
ATOM    334  O   GLU A  42       5.480   2.787   5.435  1.00  3.56              
ATOM    335  N   ILE A  43       7.669   2.354   5.104  1.00  2.63              
ATOM    336  CA  ILE A  43       7.758   3.125   3.897  1.00  2.63              
ATOM    337  CB  ILE A  43       8.631   4.349   3.985  1.00  2.63              
ATOM    338  CG1 ILE A  43      10.061   4.023   4.433  1.00  2.63              
ATOM    339  CG2 ILE A  43       7.907   5.363   4.881  1.00  2.63              
ATOM    340  CD1 ILE A  43      10.957   5.257   4.523  1.00  2.63              
ATOM    341  C   ILE A  43       8.199   2.171   2.830  1.00  2.63              
ATOM    342  O   ILE A  43       9.013   1.281   3.066  1.00  2.63              
ATOM    343  N   PRO A  44       7.584   2.287   1.683  1.00  2.93              
ATOM    344  CA  PRO A  44       7.811   1.401   0.581  1.00  2.93              
ATOM    345  CD  PRO A  44       6.334   3.001   1.563  1.00  2.93              
ATOM    346  CB  PRO A  44       6.540   1.443  -0.266  1.00  2.93              
ATOM    347  CG  PRO A  44       5.877   2.772   0.119  1.00  2.93              
ATOM    348  C   PRO A  44       9.060   1.759  -0.163  1.00  2.93              
ATOM    349  O   PRO A  44       9.485   2.918  -0.145  1.00  2.93              
ATOM    350  N   VAL A  45       9.655   0.753  -0.829  1.00  2.81              
ATOM    351  CA  VAL A  45      10.849   0.953  -1.589  1.00  2.81              
ATOM    352  CB  VAL A  45      12.025   0.159  -1.085  1.00  2.81              
ATOM    353  CG1 VAL A  45      13.162   0.211  -2.118  1.00  2.81              
ATOM    354  CG2 VAL A  45      12.446   0.747   0.272  1.00  2.81              
ATOM    355  C   VAL A  45      10.524   0.524  -2.978  1.00  2.81              
ATOM    356  O   VAL A  45       9.701  -0.369  -3.167  1.00  2.81              
ATOM    357  N   LEU A  46      11.145   1.181  -3.983  1.00  3.67              
ATOM    358  CA  LEU A  46      10.912   0.874  -5.370  1.00  3.67              
ATOM    359  CB  LEU A  46      11.315   1.968  -6.385  1.00  3.67              
ATOM    360  CG  LEU A  46      10.347   3.167  -6.531  1.00  3.67              
ATOM    361  CD1 LEU A  46       9.009   2.736  -7.151  1.00  3.67              
ATOM    362  CD2 LEU A  46      10.165   3.941  -5.219  1.00  3.67              
ATOM    363  C   LEU A  46      11.650  -0.393  -5.713  1.00  3.67              
ATOM    364  O   LEU A  46      12.369  -0.964  -4.892  1.00  3.67              
ATOM    365  N   PRO A  47      11.420  -0.902  -6.895  1.00  3.46              
ATOM    366  CA  PRO A  47      12.069  -2.124  -7.268  1.00  3.46              
ATOM    367  CD  PRO A  47      10.108  -0.802  -7.505  1.00  3.46              
ATOM    368  CB  PRO A  47      11.231  -2.756  -8.366  1.00  3.46              
ATOM    369  CG  PRO A  47       9.833  -2.174  -8.136  1.00  3.46              
ATOM    370  C   PRO A  47      13.476  -1.920  -7.691  1.00  3.46              
ATOM    371  O   PRO A  47      13.794  -0.895  -8.291  1.00  3.46              
ATOM    372  N   ASN A  48      14.317  -2.930  -7.447  1.00  3.56              
ATOM    373  CA  ASN A  48      15.708  -2.803  -7.736  1.00  3.56              
ATOM    374  CB  ASN A  48      16.497  -3.919  -7.036  1.00  3.56              
ATOM    375  CG  ASN A  48      17.891  -3.416  -6.723  1.00  3.56              
ATOM    376  OD1 ASN A  48      18.699  -4.139  -6.148  1.00  3.56              
ATOM    377  ND2 ASN A  48      18.182  -2.139  -7.086  1.00  3.56              
ATOM    378  C   ASN A  48      15.919  -2.850  -9.232  1.00  3.56              
ATOM    379  O   ASN A  48      15.428  -3.735  -9.937  1.00  3.56              
ATOM    380  N   ARG A  49      16.687  -1.864  -9.741  1.00  3.76              
ATOM    381  CA  ARG A  49      17.002  -1.707 -11.132  1.00  3.76              
ATOM    382  CB  ARG A  49      17.571  -0.346 -11.562  1.00  3.76              
ATOM    383  CG  ARG A  49      17.180  -0.022 -13.007  1.00  3.76              
ATOM    384  CD  ARG A  49      15.700   0.367 -13.112  1.00  3.76              
ATOM    385  NE  ARG A  49      15.348   0.615 -14.539  1.00  3.76              
ATOM    386  CZ  ARG A  49      15.692   1.790 -15.140  1.00  3.76              
ATOM    387  NH1 ARG A  49      16.529   2.655 -14.501  1.00  3.76              
ATOM    388  NH2 ARG A  49      15.205   2.101 -16.376  1.00  3.76              
ATOM    389  C   ARG A  49      17.972  -2.771 -11.517  1.00  3.76              
ATOM    390  O   ARG A  49      18.369  -2.874 -12.673  1.00  3.76              
ATOM    391  N   VAL A  50      18.515  -3.498 -10.530  1.00  4.12              
ATOM    392  CA  VAL A  50      19.388  -4.570 -10.898  1.00  4.12              
ATOM    393  CB  VAL A  50      20.406  -4.898  -9.846  1.00  4.12              
ATOM    394  CG1 VAL A  50      21.238  -6.102 -10.318  1.00  4.12              
ATOM    395  CG2 VAL A  50      21.238  -3.634  -9.570  1.00  4.12              
ATOM    396  C   VAL A  50      18.522  -5.780 -11.107  1.00  4.12              
ATOM    397  O   VAL A  50      17.654  -6.088 -10.292  1.00  4.12              
ATOM    398  N   GLY A  51      18.688  -6.457 -12.261  1.00  4.01              
ATOM    399  CA  GLY A  51      18.011  -7.696 -12.526  1.00  4.01              
ATOM    400  C   GLY A  51      16.568  -7.452 -12.827  1.00  4.01              
ATOM    401  O   GLY A  51      15.816  -8.394 -13.073  1.00  4.01              
ATOM    402  N   LEU A  52      16.148  -6.177 -12.819  1.00  3.97              
ATOM    403  CA  LEU A  52      14.785  -5.830 -13.074  1.00  3.97              
ATOM    404  CB  LEU A  52      14.555  -4.377 -12.589  1.00  3.97              
ATOM    405  CG  LEU A  52      13.110  -3.867 -12.501  1.00  3.97              
ATOM    406  CD1 LEU A  52      13.046  -2.513 -11.774  1.00  3.97              
ATOM    407  CD2 LEU A  52      12.484  -3.778 -13.890  1.00  3.97              
ATOM    408  C   LEU A  52      14.579  -6.055 -14.557  1.00  3.97              
ATOM    409  O   LEU A  52      15.463  -5.772 -15.367  1.00  3.97              
ATOM    410  N   PRO A  53      13.462  -6.638 -14.932  1.00  3.91              
ATOM    411  CA  PRO A  53      13.216  -6.932 -16.322  1.00  3.91              
ATOM    412  CD  PRO A  53      12.778  -7.571 -14.056  1.00  3.91              
ATOM    413  CB  PRO A  53      12.209  -8.083 -16.346  1.00  3.91              
ATOM    414  CG  PRO A  53      11.641  -8.138 -14.917  1.00  3.91              
ATOM    415  C   PRO A  53      12.752  -5.719 -17.058  1.00  3.91              
ATOM    416  O   PRO A  53      12.140  -4.847 -16.450  1.00  3.91              
ATOM    417  N   ILE A  54      12.994  -5.661 -18.379  1.00  4.44              
ATOM    418  CA  ILE A  54      12.630  -4.503 -19.138  1.00  4.44              
ATOM    419  CB  ILE A  54      13.169  -4.488 -20.529  1.00  4.44              
ATOM    420  CG1 ILE A  54      12.960  -3.111 -21.182  1.00  4.44              
ATOM    421  CG2 ILE A  54      12.542  -5.667 -21.260  1.00  4.44              
ATOM    422  CD1 ILE A  54      13.803  -2.895 -22.436  1.00  4.44              
ATOM    423  C   ILE A  54      11.142  -4.338 -19.120  1.00  4.44              
ATOM    424  O   ILE A  54      10.635  -3.218 -19.101  1.00  4.44              
ATOM    425  N   ASN A  55      10.376  -5.441 -19.148  1.00  4.10              
ATOM    426  CA  ASN A  55       8.958  -5.238 -19.088  1.00  4.10              
ATOM    427  CB  ASN A  55       8.123  -6.513 -19.301  1.00  4.10              
ATOM    428  CG  ASN A  55       8.447  -7.553 -18.250  1.00  4.10              
ATOM    429  OD1 ASN A  55       7.946  -7.494 -17.130  1.00  4.10              
ATOM    430  ND2 ASN A  55       9.288  -8.553 -18.631  1.00  4.10              
ATOM    431  C   ASN A  55       8.627  -4.598 -17.772  1.00  4.10              
ATOM    432  O   ASN A  55       7.765  -3.729 -17.682  1.00  4.10              
ATOM    433  N   GLN A  56       9.332  -5.011 -16.712  1.00  4.08              
ATOM    434  CA  GLN A  56       9.195  -4.544 -15.364  1.00  4.08              
ATOM    435  CB  GLN A  56       9.870  -5.459 -14.339  1.00  4.08              
ATOM    436  CG  GLN A  56       9.591  -5.047 -12.894  1.00  4.08              
ATOM    437  CD  GLN A  56       9.972  -6.218 -12.007  1.00  4.08              
ATOM    438  OE1 GLN A  56       9.413  -7.306 -12.135  1.00  4.08              
ATOM    439  NE2 GLN A  56      10.947  -5.997 -11.086  1.00  4.08              
ATOM    440  C   GLN A  56       9.753  -3.159 -15.219  1.00  4.08              
ATOM    441  O   GLN A  56       9.701  -2.601 -14.126  1.00  4.08              
ATOM    442  N   ARG A  57      10.442  -2.617 -16.245  1.00  3.36              
ATOM    443  CA  ARG A  57      11.065  -1.336 -16.017  1.00  3.36              
ATOM    444  CB  ARG A  57      12.475  -1.239 -16.634  1.00  3.36              
ATOM    445  CG  ARG A  57      13.606  -2.021 -15.972  1.00  3.36              
ATOM    446  CD  ARG A  57      14.829  -2.099 -16.890  1.00  3.36              
ATOM    447  NE  ARG A  57      16.010  -2.483 -16.073  1.00  3.36              
ATOM    448  CZ  ARG A  57      17.037  -1.597 -15.918  1.00  3.36              
ATOM    449  NH1 ARG A  57      17.000  -0.383 -16.542  1.00  3.36              
ATOM    450  NH2 ARG A  57      18.110  -1.928 -15.144  1.00  3.36              
ATOM    451  C   ARG A  57      10.369  -0.215 -16.716  1.00  3.36              
ATOM    452  O   ARG A  57      10.999   0.381 -17.578  1.00  3.36              
ATOM    453  N   PHE A  58       9.110   0.130 -16.380  1.00  3.34              
ATOM    454  CA  PHE A  58       8.474   1.317 -16.901  1.00  3.34              
ATOM    455  CB  PHE A  58       8.458   1.581 -18.428  1.00  3.34              
ATOM    456  CG  PHE A  58       9.657   2.361 -18.855  1.00  3.34              
ATOM    457  CD1 PHE A  58       9.903   3.613 -18.350  1.00  3.34              
ATOM    458  CD2 PHE A  58      10.517   1.869 -19.804  1.00  3.34              
ATOM    459  CE1 PHE A  58      11.009   4.329 -18.744  1.00  3.34              
ATOM    460  CE2 PHE A  58      11.622   2.581 -20.200  1.00  3.34              
ATOM    461  CZ  PHE A  58      11.885   3.815 -19.666  1.00  3.34              
ATOM    462  C   PHE A  58       7.045   1.360 -16.495  1.00  3.34              
ATOM    463  O   PHE A  58       6.359   0.346 -16.386  1.00  3.34              
ATOM    464  N   ILE A  59       6.572   2.589 -16.253  1.00  2.57              
ATOM    465  CA  ILE A  59       5.194   2.839 -16.025  1.00  2.57              
ATOM    466  CB  ILE A  59       4.890   3.176 -14.605  1.00  2.57              
ATOM    467  CG1 ILE A  59       3.373   3.281 -14.446  1.00  2.57              
ATOM    468  CG2 ILE A  59       5.684   4.426 -14.194  1.00  2.57              
ATOM    469  CD1 ILE A  59       2.924   3.451 -13.002  1.00  2.57              
ATOM    470  C   ILE A  59       4.932   4.023 -16.896  1.00  2.57              
ATOM    471  O   ILE A  59       5.826   4.823 -17.178  1.00  2.57              
ATOM    472  N   LEU A  60       3.695   4.128 -17.390  1.00  2.55              
ATOM    473  CA  LEU A  60       3.341   5.165 -18.297  1.00  2.55              
ATOM    474  CB  LEU A  60       3.034   4.540 -19.676  1.00  2.55              
ATOM    475  CG  LEU A  60       2.407   5.432 -20.753  1.00  2.55              
ATOM    476  CD1 LEU A  60       2.485   4.764 -22.137  1.00  2.55              
ATOM    477  CD2 LEU A  60       0.950   5.772 -20.401  1.00  2.55              
ATOM    478  C   LEU A  60       2.161   5.869 -17.721  1.00  2.55              
ATOM    479  O   LEU A  60       1.232   5.241 -17.219  1.00  2.55              
ATOM    480  N   VAL A  61       2.201   7.213 -17.731  1.00  2.55              
ATOM    481  CA  VAL A  61       1.074   7.958 -17.268  1.00  2.55              
ATOM    482  CB  VAL A  61       1.362   8.882 -16.122  1.00  2.55              
ATOM    483  CG1 VAL A  61       2.525   9.807 -16.477  1.00  2.55              
ATOM    484  CG2 VAL A  61       0.083   9.664 -15.830  1.00  2.55              
ATOM    485  C   VAL A  61       0.610   8.747 -18.437  1.00  2.55              
ATOM    486  O   VAL A  61       1.414   9.235 -19.230  1.00  2.55              
ATOM    487  N   GLU A  62      -0.719   8.832 -18.609  1.00  2.56              
ATOM    488  CA  GLU A  62      -1.229   9.602 -19.692  1.00  2.56              
ATOM    489  CB  GLU A  62      -2.143   8.843 -20.663  1.00  2.56              
ATOM    490  CG  GLU A  62      -1.341   7.936 -21.592  1.00  2.56              
ATOM    491  CD  GLU A  62      -2.268   7.312 -22.621  1.00  2.56              
ATOM    492  OE1 GLU A  62      -3.413   7.811 -22.784  1.00  2.56              
ATOM    493  OE2 GLU A  62      -1.831   6.321 -23.264  1.00  2.56              
ATOM    494  C   GLU A  62      -1.967  10.721 -19.066  1.00  2.56              
ATOM    495  O   GLU A  62      -2.754  10.529 -18.140  1.00  2.56              
ATOM    496  N   LEU A  63      -1.690  11.932 -19.566  1.00  2.59              
ATOM    497  CA  LEU A  63      -2.226  13.129 -19.004  1.00  2.59              
ATOM    498  CB  LEU A  63      -1.118  14.187 -18.852  1.00  2.59              
ATOM    499  CG  LEU A  63      -1.445  15.387 -17.949  1.00  2.59              
ATOM    500  CD1 LEU A  63      -1.525  14.956 -16.474  1.00  2.59              
ATOM    501  CD2 LEU A  63      -0.444  16.532 -18.173  1.00  2.59              
ATOM    502  C   LEU A  63      -3.261  13.617 -19.966  1.00  2.59              
ATOM    503  O   LEU A  63      -3.115  13.471 -21.177  1.00  2.59              
ATOM    504  N   SER A  64      -4.374  14.170 -19.453  1.00  2.62              
ATOM    505  CA  SER A  64      -5.359  14.681 -20.354  1.00  2.62              
ATOM    506  CB  SER A  64      -6.706  13.942 -20.308  1.00  2.62              
ATOM    507  OG  SER A  64      -6.555  12.622 -20.810  1.00  2.62              
ATOM    508  C   SER A  64      -5.589  16.092 -19.913  1.00  2.62              
ATOM    509  O   SER A  64      -5.310  16.466 -18.773  1.00  2.62              
ATOM    510  N   ASN A  65      -6.105  16.932 -20.817  1.00  3.21              
ATOM    511  CA  ASN A  65      -6.206  18.300 -20.449  1.00  3.21              
ATOM    512  CB  ASN A  65      -5.178  19.113 -21.232  1.00  3.21              
ATOM    513  CG  ASN A  65      -4.880  20.348 -20.435  1.00  3.21              
ATOM    514  OD1 ASN A  65      -5.441  20.546 -19.361  1.00  3.21              
ATOM    515  ND2 ASN A  65      -3.964  21.192 -20.976  1.00  3.21              
ATOM    516  C   ASN A  65      -7.572  18.765 -20.820  1.00  3.21              
ATOM    517  O   ASN A  65      -8.268  18.085 -21.565  1.00  3.21              
ATOM    518  N   HIS A  66      -7.979  19.947 -20.314  1.00  3.50              
ATOM    519  CA  HIS A  66      -9.276  20.499 -20.601  1.00  3.50              
ATOM    520  ND1 HIS A  66     -11.900  22.077 -19.144  1.00  3.50              
ATOM    521  CG  HIS A  66     -10.904  22.365 -20.050  1.00  3.50              
ATOM    522  CB  HIS A  66      -9.495  21.867 -19.933  1.00  3.50              
ATOM    523  NE2 HIS A  66     -12.817  23.363 -20.709  1.00  3.50              
ATOM    524  CD2 HIS A  66     -11.481  23.151 -20.999  1.00  3.50              
ATOM    525  CE1 HIS A  66     -13.023  22.698 -19.586  1.00  3.50              
ATOM    526  C   HIS A  66      -9.355  20.679 -22.092  1.00  3.50              
ATOM    527  O   HIS A  66     -10.414  20.553 -22.709  1.00  3.50              
ATOM    528  N   ALA A  67      -8.194  20.985 -22.692  1.00  3.57              
ATOM    529  CA  ALA A  67      -7.960  21.183 -24.095  1.00  3.57              
ATOM    530  CB  ALA A  67      -6.512  21.602 -24.397  1.00  3.57              
ATOM    531  C   ALA A  67      -8.248  19.899 -24.818  1.00  3.57              
ATOM    532  O   ALA A  67      -8.488  19.899 -26.024  1.00  3.57              
ATOM    533  N   GLU A  68      -8.199  18.764 -24.094  1.00  3.60              
ATOM    534  CA  GLU A  68      -8.422  17.451 -24.642  1.00  3.60              
ATOM    535  CB  GLU A  68      -9.573  17.402 -25.664  1.00  3.60              
ATOM    536  CG  GLU A  68     -10.945  17.667 -25.036  1.00  3.60              
ATOM    537  CD  GLU A  68     -11.241  16.538 -24.060  1.00  3.60              
ATOM    538  OE1 GLU A  68     -10.516  15.508 -24.110  1.00  3.60              
ATOM    539  OE2 GLU A  68     -12.195  16.690 -23.251  1.00  3.60              
ATOM    540  C   GLU A  68      -7.173  16.946 -25.297  1.00  3.60              
ATOM    541  O   GLU A  68      -7.192  15.937 -25.999  1.00  3.60              
ATOM    542  N   LEU A  69      -6.028  17.606 -25.046  1.00  3.52              
ATOM    543  CA  LEU A  69      -4.794  17.082 -25.557  1.00  3.52              
ATOM    544  CB  LEU A  69      -3.668  18.125 -25.673  1.00  3.52              
ATOM    545  CG  LEU A  69      -3.909  19.186 -26.760  1.00  3.52              
ATOM    546  CD1 LEU A  69      -5.164  20.016 -26.478  1.00  3.52              
ATOM    547  CD2 LEU A  69      -2.668  20.062 -26.955  1.00  3.52              
ATOM    548  C   LEU A  69      -4.320  16.010 -24.615  1.00  3.52              
ATOM    549  O   LEU A  69      -4.659  16.008 -23.431  1.00  3.52              
ATOM    550  N   SER A  70      -3.542  15.035 -25.134  1.00  2.70              
ATOM    551  CA  SER A  70      -3.003  14.018 -24.274  1.00  2.70              
ATOM    552  CB  SER A  70      -3.734  12.668 -24.354  1.00  2.70              
ATOM    553  OG  SER A  70      -4.959  12.722 -23.642  1.00  2.70              
ATOM    554  C   SER A  70      -1.567  13.754 -24.629  1.00  2.70              
ATOM    555  O   SER A  70      -1.192  13.599 -25.795  1.00  2.70              
ATOM    556  N   VAL A  71      -0.715  13.693 -23.586  1.00  2.57              
ATOM    557  CA  VAL A  71       0.668  13.406 -23.792  1.00  2.57              
ATOM    558  CB  VAL A  71       1.527  14.635 -23.670  1.00  2.57              
ATOM    559  CG1 VAL A  71       2.966  14.272 -24.054  1.00  2.57              
ATOM    560  CG2 VAL A  71       0.914  15.763 -24.515  1.00  2.57              
ATOM    561  C   VAL A  71       1.038  12.448 -22.711  1.00  2.57              
ATOM    562  O   VAL A  71       0.668  12.657 -21.559  1.00  2.57              
ATOM    563  N   THR A  72       1.768  11.364 -23.042  1.00  2.56              
ATOM    564  CA  THR A  72       2.080  10.392 -22.033  1.00  2.56              
ATOM    565  CB  THR A  72       1.961   8.989 -22.534  1.00  2.56              
ATOM    566  OG1 THR A  72       2.074   8.093 -21.446  1.00  2.56              
ATOM    567  CG2 THR A  72       3.054   8.719 -23.580  1.00  2.56              
ATOM    568  C   THR A  72       3.466  10.647 -21.535  1.00  2.56              
ATOM    569  O   THR A  72       4.326  11.090 -22.294  1.00  2.56              
ATOM    570  N   LEU A  73       3.709  10.441 -20.219  1.00  2.55              
ATOM    571  CA  LEU A  73       5.062  10.559 -19.762  1.00  2.55              
ATOM    572  CB  LEU A  73       5.410  11.597 -18.675  1.00  2.55              
ATOM    573  CG  LEU A  73       4.437  11.808 -17.511  1.00  2.55              
ATOM    574  CD1 LEU A  73       5.026  12.823 -16.515  1.00  2.55              
ATOM    575  CD2 LEU A  73       3.061  12.262 -18.019  1.00  2.55              
ATOM    576  C   LEU A  73       5.463   9.222 -19.287  1.00  2.55              
ATOM    577  O   LEU A  73       4.652   8.502 -18.712  1.00  2.55              
ATOM    578  N   ALA A  74       6.723   8.835 -19.553  1.00  2.55              
ATOM    579  CA  ALA A  74       7.112   7.525 -19.142  1.00  2.55              
ATOM    580  CB  ALA A  74       7.965   6.784 -20.173  1.00  2.55              
ATOM    581  C   ALA A  74       7.915   7.675 -17.897  1.00  2.55              
ATOM    582  O   ALA A  74       8.870   8.450 -17.859  1.00  2.55              
ATOM    583  N   LEU A  75       7.522   6.927 -16.844  1.00  2.55              
ATOM    584  CA  LEU A  75       8.188   6.984 -15.572  1.00  2.55              
ATOM    585  CB  LEU A  75       7.265   7.025 -14.339  1.00  2.55              
ATOM    586  CG  LEU A  75       6.429   8.307 -14.184  1.00  2.55              
ATOM    587  CD1 LEU A  75       5.728   8.345 -12.817  1.00  2.55              
ATOM    588  CD2 LEU A  75       7.272   9.559 -14.450  1.00  2.55              
ATOM    589  C   LEU A  75       8.980   5.735 -15.409  1.00  2.55              
ATOM    590  O   LEU A  75       8.597   4.680 -15.914  1.00  2.55              
ATOM    591  N   ASP A  76      10.122   5.866 -14.698  1.00  3.24              
ATOM    592  CA  ASP A  76      11.037   4.788 -14.448  1.00  3.24              
ATOM    593  CB  ASP A  76      12.443   5.290 -14.064  1.00  3.24              
ATOM    594  CG  ASP A  76      13.500   4.288 -14.514  1.00  3.24              
ATOM    595  OD1 ASP A  76      13.139   3.252 -15.133  1.00  3.24              
ATOM    596  OD2 ASP A  76      14.701   4.570 -14.257  1.00  3.24              
ATOM    597  C   ASP A  76      10.487   3.992 -13.309  1.00  3.24              
ATOM    598  O   ASP A  76      10.022   4.550 -12.319  1.00  3.24              
ATOM    599  N   VAL A  77      10.521   2.652 -13.403  1.00  3.54              
ATOM    600  CA  VAL A  77       9.994   1.891 -12.305  1.00  3.54              
ATOM    601  CB  VAL A  77       9.884   0.437 -12.608  1.00  3.54              
ATOM    602  CG1 VAL A  77       8.714   0.207 -13.581  1.00  3.54              
ATOM    603  CG2 VAL A  77      11.213   0.034 -13.233  1.00  3.54              
ATOM    604  C   VAL A  77      10.828   2.148 -11.075  1.00  3.54              
ATOM    605  O   VAL A  77      10.294   2.316  -9.977  1.00  3.54              
ATOM    606  N   THR A  78      12.168   2.179 -11.210  1.00  3.56              
ATOM    607  CA  THR A  78      12.966   2.543 -10.089  1.00  3.56              
ATOM    608  CB  THR A  78      14.360   1.987 -10.148  1.00  3.56              
ATOM    609  OG1 THR A  78      14.314   0.583 -10.363  1.00  3.56              
ATOM    610  CG2 THR A  78      15.049   2.255  -8.799  1.00  3.56              
ATOM    611  C   THR A  78      13.039   4.045 -10.176  1.00  3.56              
ATOM    612  O   THR A  78      13.055   4.627 -11.261  1.00  3.56              
ATOM    613  N   ASN A  79      13.039   4.715  -9.015  1.00  3.50              
ATOM    614  CA  ASN A  79      13.155   6.142  -8.893  1.00  3.50              
ATOM    615  CB  ASN A  79      14.369   6.717  -9.636  1.00  3.50              
ATOM    616  CG  ASN A  79      15.588   6.506  -8.745  1.00  3.50              
ATOM    617  OD1 ASN A  79      15.806   7.252  -7.792  1.00  3.50              
ATOM    618  ND2 ASN A  79      16.403   5.464  -9.055  1.00  3.50              
ATOM    619  C   ASN A  79      11.904   6.894  -9.270  1.00  3.50              
ATOM    620  O   ASN A  79      11.657   7.960  -8.710  1.00  3.50              
ATOM    621  N   ALA A  80      11.033   6.340 -10.136  1.00  3.36              
ATOM    622  CA  ALA A  80       9.762   6.952 -10.462  1.00  3.36              
ATOM    623  CB  ALA A  80       8.961   7.352  -9.216  1.00  3.36              
ATOM    624  C   ALA A  80       9.847   8.216 -11.294  1.00  3.36              
ATOM    625  O   ALA A  80       8.808   8.773 -11.647  1.00  3.36              
ATOM    626  N   TYR A  81      11.036   8.701 -11.697  1.00  3.17              
ATOM    627  CA  TYR A  81      11.056   9.935 -12.440  1.00  3.17              
ATOM    628  CB  TYR A  81      12.337  10.783 -12.312  1.00  3.17              
ATOM    629  CG  TYR A  81      13.503  10.022 -12.823  1.00  3.17              
ATOM    630  CD1 TYR A  81      14.213   9.202 -11.981  1.00  3.17              
ATOM    631  CD2 TYR A  81      13.891  10.128 -14.138  1.00  3.17              
ATOM    632  CE1 TYR A  81      15.298   8.496 -12.445  1.00  3.17              
ATOM    633  CE2 TYR A  81      14.975   9.427 -14.609  1.00  3.17              
ATOM    634  CZ  TYR A  81      15.680   8.609 -13.760  1.00  3.17              
ATOM    635  OH  TYR A  81      16.794   7.888 -14.239  1.00  3.17              
ATOM    636  C   TYR A  81      10.673   9.761 -13.883  1.00  3.17              
ATOM    637  O   TYR A  81      10.522   8.644 -14.375  1.00  3.17              
ATOM    638  N   VAL A  82      10.393  10.898 -14.566  1.00  2.55              
ATOM    639  CA  VAL A  82       9.978  10.898 -15.948  1.00  2.55              
ATOM    640  CB  VAL A  82       9.227  12.142 -16.355  1.00  2.55              
ATOM    641  CG1 VAL A  82       7.893  12.196 -15.595  1.00  2.55              
ATOM    642  CG2 VAL A  82      10.116  13.371 -16.101  1.00  2.55              
ATOM    643  C   VAL A  82      11.184  10.782 -16.840  1.00  2.55              
ATOM    644  O   VAL A  82      12.124  11.573 -16.762  1.00  2.55              
ATOM    645  N   VAL A  83      11.233   9.698 -17.641  1.00  2.56              
ATOM    646  CA  VAL A  83      12.294   9.484 -18.583  1.00  2.56              
ATOM    647  CB  VAL A  83      12.579   8.029 -18.817  1.00  2.56              
ATOM    648  CG1 VAL A  83      11.294   7.294 -19.225  1.00  2.56              
ATOM    649  CG2 VAL A  83      13.738   7.943 -19.821  1.00  2.56              
ATOM    650  C   VAL A  83      12.131  10.237 -19.876  1.00  2.56              
ATOM    651  O   VAL A  83      13.079  10.847 -20.373  1.00  2.56              
ATOM    652  N   GLY A  84      10.913  10.224 -20.453  1.00  2.56              
ATOM    653  CA  GLY A  84      10.656  10.878 -21.712  1.00  2.56              
ATOM    654  C   GLY A  84       9.198  10.649 -21.985  1.00  2.56              
ATOM    655  O   GLY A  84       8.634   9.624 -21.600  1.00  2.56              
ATOM    656  N   TYR A  85       8.585  11.590 -22.726  1.00  2.55              
ATOM    657  CA  TYR A  85       7.185  11.667 -23.050  1.00  2.55              
ATOM    658  CB  TYR A  85       6.615  13.107 -22.969  1.00  2.55              
ATOM    659  CG  TYR A  85       6.004  13.578 -21.684  1.00  2.55              
ATOM    660  CD1 TYR A  85       6.695  13.909 -20.540  1.00  2.55              
ATOM    661  CD2 TYR A  85       4.641  13.752 -21.688  1.00  2.55              
ATOM    662  CE1 TYR A  85       6.011  14.363 -19.427  1.00  2.55              
ATOM    663  CE2 TYR A  85       3.950  14.200 -20.593  1.00  2.55              
ATOM    664  CZ  TYR A  85       4.638  14.505 -19.450  1.00  2.55              
ATOM    665  OH  TYR A  85       3.922  14.967 -18.324  1.00  2.55              
ATOM    666  C   TYR A  85       6.976  11.343 -24.503  1.00  2.55              
ATOM    667  O   TYR A  85       7.893  11.335 -25.326  1.00  2.55              
ATOM    668  N   ARG A  86       5.718  10.993 -24.833  1.00  2.58              
ATOM    669  CA  ARG A  86       5.326  10.842 -26.204  1.00  2.58              
ATOM    670  CB  ARG A  86       4.913   9.410 -26.578  1.00  2.58              
ATOM    671  CG  ARG A  86       4.493   9.247 -28.038  1.00  2.58              
ATOM    672  CD  ARG A  86       2.990   9.046 -28.232  1.00  2.58              
ATOM    673  NE  ARG A  86       2.817   8.523 -29.614  1.00  2.58              
ATOM    674  CZ  ARG A  86       1.836   7.623 -29.912  1.00  2.58              
ATOM    675  NH1 ARG A  86       0.955   7.204 -28.956  1.00  2.58              
ATOM    676  NH2 ARG A  86       1.739   7.141 -31.185  1.00  2.58              
ATOM    677  C   ARG A  86       4.125  11.732 -26.370  1.00  2.58              
ATOM    678  O   ARG A  86       3.249  11.766 -25.507  1.00  2.58              
ATOM    679  N   ALA A  87       4.056  12.537 -27.450  1.00  3.73              
ATOM    680  CA  ALA A  87       2.860  13.328 -27.578  1.00  3.73              
ATOM    681  CB  ALA A  87       3.016  14.800 -27.151  1.00  3.73              
ATOM    682  C   ALA A  87       2.468  13.335 -29.007  1.00  3.73              
ATOM    683  O   ALA A  87       3.179  13.887 -29.841  1.00  3.73              
ATOM    684  N   GLY A  88       1.306  12.738 -29.341  1.00  3.53              
ATOM    685  CA  GLY A  88       0.953  12.656 -30.730  1.00  3.53              
ATOM    686  C   GLY A  88       2.039  11.813 -31.317  1.00  3.53              
ATOM    687  O   GLY A  88       2.742  11.144 -30.580  1.00  3.53              
ATOM    688  N   ASN A  89       2.293  11.836 -32.633  1.00  3.58              
ATOM    689  CA  ASN A  89       3.275  10.909 -33.116  1.00  3.58              
ATOM    690  CB  ASN A  89       3.127  10.663 -34.628  1.00  3.58              
ATOM    691  CG  ASN A  89       3.948   9.448 -35.032  1.00  3.58              
ATOM    692  OD1 ASN A  89       4.679   8.875 -34.227  1.00  3.58              
ATOM    693  ND2 ASN A  89       3.833   9.049 -36.326  1.00  3.58              
ATOM    694  C   ASN A  89       4.683  11.389 -32.862  1.00  3.58              
ATOM    695  O   ASN A  89       5.557  11.231 -33.713  1.00  3.58              
ATOM    696  N   SER A  90       4.984  11.940 -31.669  1.00  4.16              
ATOM    697  CA  SER A  90       6.358  12.293 -31.426  1.00  4.16              
ATOM    698  CB  SER A  90       6.629  13.808 -31.452  1.00  4.16              
ATOM    699  OG  SER A  90       6.500  14.304 -32.775  1.00  4.16              
ATOM    700  C   SER A  90       6.717  11.802 -30.055  1.00  4.16              
ATOM    701  O   SER A  90       5.876  11.790 -29.162  1.00  4.16              
ATOM    702  N   ALA A  91       7.978  11.362 -29.848  1.00  4.94              
ATOM    703  CA  ALA A  91       8.388  10.901 -28.545  1.00  4.94              
ATOM    704  CB  ALA A  91       8.720   9.404 -28.504  1.00  4.94              
ATOM    705  C   ALA A  91       9.639  11.640 -28.229  1.00  4.94              
ATOM    706  O   ALA A  91      10.443  11.918 -29.115  1.00  4.94              
ATOM    707  N   TYR A  92       9.834  12.010 -26.953  1.00  2.67              
ATOM    708  CA  TYR A  92      11.027  12.741 -26.680  1.00  2.67              
ATOM    709  CB  TYR A  92      10.674  14.210 -26.378  1.00  2.67              
ATOM    710  CG  TYR A  92      11.761  15.148 -26.785  1.00  2.67              
ATOM    711  CD1 TYR A  92      11.903  15.440 -28.121  1.00  2.67              
ATOM    712  CD2 TYR A  92      12.599  15.766 -25.881  1.00  2.67              
ATOM    713  CE1 TYR A  92      12.869  16.311 -28.556  1.00  2.67              
ATOM    714  CE2 TYR A  92      13.573  16.643 -26.311  1.00  2.67              
ATOM    715  CZ  TYR A  92      13.706  16.914 -27.653  1.00  2.67              
ATOM    716  OH  TYR A  92      14.687  17.808 -28.124  1.00  2.67              
ATOM    717  C   TYR A  92      11.561  12.102 -25.427  1.00  2.67              
ATOM    718  O   TYR A  92      10.791  11.754 -24.536  1.00  2.67              
ATOM    719  N   PHE A  93      12.885  11.878 -25.335  1.00  2.56              
ATOM    720  CA  PHE A  93      13.459  11.319 -24.140  1.00  2.56              
ATOM    721  CB  PHE A  93      14.016   9.899 -24.296  1.00  2.56              
ATOM    722  CG  PHE A  93      12.919   9.009 -23.866  1.00  2.56              
ATOM    723  CD1 PHE A  93      12.782   8.802 -22.517  1.00  2.56              
ATOM    724  CD2 PHE A  93      12.047   8.403 -24.738  1.00  2.56              
ATOM    725  CE1 PHE A  93      11.788   7.996 -22.033  1.00  2.56              
ATOM    726  CE2 PHE A  93      11.051   7.592 -24.244  1.00  2.56              
ATOM    727  CZ  PHE A  93      10.920   7.386 -22.896  1.00  2.56              
ATOM    728  C   PHE A  93      14.587  12.168 -23.743  1.00  2.56              
ATOM    729  O   PHE A  93      15.264  12.738 -24.594  1.00  2.56              
ATOM    730  N   PHE A  94      14.797  12.264 -22.420  1.00  3.38              
ATOM    731  CA  PHE A  94      15.879  13.032 -21.891  1.00  3.38              
ATOM    732  CB  PHE A  94      15.670  13.497 -20.445  1.00  3.38              
ATOM    733  CG  PHE A  94      14.727  14.645 -20.544  1.00  3.38              
ATOM    734  CD1 PHE A  94      15.214  15.914 -20.746  1.00  3.38              
ATOM    735  CD2 PHE A  94      13.368  14.465 -20.461  1.00  3.38              
ATOM    736  CE1 PHE A  94      14.371  16.994 -20.851  1.00  3.38              
ATOM    737  CE2 PHE A  94      12.521  15.543 -20.566  1.00  3.38              
ATOM    738  CZ  PHE A  94      13.015  16.809 -20.760  1.00  3.38              
ATOM    739  C   PHE A  94      17.127  12.221 -22.056  1.00  3.38              
ATOM    740  O   PHE A  94      17.063  11.029 -22.348  1.00  3.38              
ATOM    741  N   HIS A  95      18.322  12.834 -21.962  1.00  4.17              
ATOM    742  CA  HIS A  95      19.429  11.961 -22.213  1.00  4.17              
ATOM    743  ND1 HIS A  95      22.824  12.577 -21.199  1.00  4.17              
ATOM    744  CG  HIS A  95      21.641  13.174 -21.571  1.00  4.17              
ATOM    745  CB  HIS A  95      20.749  12.637 -22.645  1.00  4.17              
ATOM    746  NE2 HIS A  95      22.623  14.414 -19.965  1.00  4.17              
ATOM    747  CD2 HIS A  95      21.533  14.291 -20.809  1.00  4.17              
ATOM    748  CE1 HIS A  95      23.371  13.361 -20.237  1.00  4.17              
ATOM    749  C   HIS A  95      19.577  11.038 -21.037  1.00  4.17              
ATOM    750  O   HIS A  95      19.277  11.394 -19.898  1.00  4.17              
ATOM    751  N   PRO A  96      19.944   9.810 -21.303  1.00  5.40              
ATOM    752  CA  PRO A  96      20.034   8.881 -20.212  1.00  5.40              
ATOM    753  CD  PRO A  96      19.447   9.152 -22.501  1.00  5.40              
ATOM    754  CB  PRO A  96      19.773   7.493 -20.785  1.00  5.40              
ATOM    755  CG  PRO A  96      18.969   7.762 -22.056  1.00  5.40              
ATOM    756  C   PRO A  96      21.307   8.923 -19.454  1.00  5.40              
ATOM    757  O   PRO A  96      22.350   9.230 -20.028  1.00  5.40              
ATOM    758  N   ASP A  97      21.239   8.546 -18.168  1.00  6.26              
ATOM    759  CA  ASP A  97      22.405   8.541 -17.346  1.00  6.26              
ATOM    760  CB  ASP A  97      22.098   8.266 -15.859  1.00  6.26              
ATOM    761  CG  ASP A  97      21.378   6.933 -15.701  1.00  6.26              
ATOM    762  OD1 ASP A  97      20.863   6.395 -16.716  1.00  6.26              
ATOM    763  OD2 ASP A  97      21.320   6.443 -14.542  1.00  6.26              
ATOM    764  C   ASP A  97      23.387   7.539 -17.869  1.00  6.26              
ATOM    765  O   ASP A  97      24.590   7.802 -17.874  1.00  6.26              
ATOM    766  N   ASN A  98      22.912   6.370 -18.347  1.00  4.63              
ATOM    767  CA  ASN A  98      23.846   5.374 -18.787  1.00  4.63              
ATOM    768  CB  ASN A  98      24.057   4.249 -17.763  1.00  4.63              
ATOM    769  CG  ASN A  98      24.786   4.824 -16.560  1.00  4.63              
ATOM    770  OD1 ASN A  98      24.228   5.609 -15.795  1.00  4.63              
ATOM    771  ND2 ASN A  98      26.069   4.413 -16.382  1.00  4.63              
ATOM    772  C   ASN A  98      23.348   4.718 -20.031  1.00  4.63              
ATOM    773  O   ASN A  98      22.235   4.967 -20.484  1.00  4.63              
ATOM    774  N   GLN A  99      24.198   3.850 -20.618  1.00  4.35              
ATOM    775  CA  GLN A  99      23.861   3.137 -21.816  1.00  4.35              
ATOM    776  CB  GLN A  99      25.013   2.277 -22.365  1.00  4.35              
ATOM    777  CG  GLN A  99      24.653   1.553 -23.664  1.00  4.35              
ATOM    778  CD  GLN A  99      25.879   0.784 -24.135  1.00  4.35              
ATOM    779  OE1 GLN A  99      25.852   0.120 -25.171  1.00  4.35              
ATOM    780  NE2 GLN A  99      26.988   0.875 -23.354  1.00  4.35              
ATOM    781  C   GLN A  99      22.715   2.235 -21.496  1.00  4.35              
ATOM    782  O   GLN A  99      21.829   2.013 -22.320  1.00  4.35              
ATOM    783  N   GLU A 100      22.713   1.685 -20.269  1.00  4.41              
ATOM    784  CA  GLU A 100      21.676   0.786 -19.862  1.00  4.41              
ATOM    785  CB  GLU A 100      21.917   0.236 -18.445  1.00  4.41              
ATOM    786  CG  GLU A 100      22.040   1.330 -17.382  1.00  4.41              
ATOM    787  CD  GLU A 100      22.276   0.665 -16.035  1.00  4.41              
ATOM    788  OE1 GLU A 100      22.146  -0.587 -15.958  1.00  4.41              
ATOM    789  OE2 GLU A 100      22.591   1.402 -15.063  1.00  4.41              
ATOM    790  C   GLU A 100      20.372   1.516 -19.870  1.00  4.41              
ATOM    791  O   GLU A 100      19.369   0.979 -20.335  1.00  4.41              
ATOM    792  N   ASP A 101      20.340   2.767 -19.366  1.00  6.05              
ATOM    793  CA  ASP A 101      19.064   3.415 -19.297  1.00  6.05              
ATOM    794  CB  ASP A 101      18.983   4.680 -18.433  1.00  6.05              
ATOM    795  CG  ASP A 101      17.571   4.630 -17.847  1.00  6.05              
ATOM    796  OD1 ASP A 101      17.022   3.497 -17.782  1.00  6.05              
ATOM    797  OD2 ASP A 101      17.026   5.694 -17.451  1.00  6.05              
ATOM    798  C   ASP A 101      18.591   3.738 -20.676  1.00  6.05              
ATOM    799  O   ASP A 101      17.394   3.692 -20.950  1.00  6.05              
ATOM    800  N   ALA A 102      19.524   4.078 -21.585  1.00  5.92              
ATOM    801  CA  ALA A 102      19.163   4.424 -22.926  1.00  5.92              
ATOM    802  CB  ALA A 102      20.373   4.828 -23.785  1.00  5.92              
ATOM    803  C   ALA A 102      18.514   3.241 -23.569  1.00  5.92              
ATOM    804  O   ALA A 102      17.510   3.381 -24.266  1.00  5.92              
ATOM    805  N   GLU A 103      19.067   2.037 -23.336  1.00  5.75              
ATOM    806  CA  GLU A 103      18.550   0.844 -23.941  1.00  5.75              
ATOM    807  CB  GLU A 103      19.379  -0.406 -23.599  1.00  5.75              
ATOM    808  CG  GLU A 103      20.790  -0.387 -24.190  1.00  5.75              
ATOM    809  CD  GLU A 103      20.667  -0.521 -25.701  1.00  5.75              
ATOM    810  OE1 GLU A 103      19.511  -0.530 -26.201  1.00  5.75              
ATOM    811  OE2 GLU A 103      21.728  -0.614 -26.374  1.00  5.75              
ATOM    812  C   GLU A 103      17.160   0.610 -23.442  1.00  5.75              
ATOM    813  O   GLU A 103      16.272   0.261 -24.216  1.00  5.75              
ATOM    814  N   ALA A 104      16.931   0.804 -22.130  1.00  4.24              
ATOM    815  CA  ALA A 104      15.642   0.533 -21.562  1.00  4.24              
ATOM    816  CB  ALA A 104      15.598   0.675 -20.033  1.00  4.24              
ATOM    817  C   ALA A 104      14.623   1.455 -22.153  1.00  4.24              
ATOM    818  O   ALA A 104      13.508   1.036 -22.453  1.00  4.24              
ATOM    819  N   ILE A 105      14.983   2.735 -22.346  1.00  5.04              
ATOM    820  CA  ILE A 105      14.088   3.727 -22.856  1.00  5.04              
ATOM    821  CB  ILE A 105      14.648   5.106 -22.779  1.00  5.04              
ATOM    822  CG1 ILE A 105      15.021   5.413 -21.320  1.00  5.04              
ATOM    823  CG2 ILE A 105      13.574   6.051 -23.328  1.00  5.04              
ATOM    824  CD1 ILE A 105      15.987   6.578 -21.160  1.00  5.04              
ATOM    825  C   ILE A 105      13.695   3.406 -24.274  1.00  5.04              
ATOM    826  O   ILE A 105      12.580   3.710 -24.695  1.00  5.04              
ATOM    827  N   THR A 106      14.592   2.769 -25.054  1.00  5.05              
ATOM    828  CA  THR A 106      14.331   2.549 -26.453  1.00  5.05              
ATOM    829  CB  THR A 106      15.374   1.714 -27.136  1.00  5.05              
ATOM    830  OG1 THR A 106      15.359   0.391 -26.623  1.00  5.05              
ATOM    831  CG2 THR A 106      16.752   2.356 -26.904  1.00  5.05              
ATOM    832  C   THR A 106      13.021   1.830 -26.620  1.00  5.05              
ATOM    833  O   THR A 106      12.251   2.138 -27.526  1.00  5.05              
ATOM    834  N   HIS A 107      12.738   0.879 -25.717  1.00  4.06              
ATOM    835  CA  HIS A 107      11.594   0.018 -25.661  1.00  4.06              
ATOM    836  ND1 HIS A 107       9.635  -2.235 -23.830  1.00  4.06              
ATOM    837  CG  HIS A 107      10.710  -2.159 -24.688  1.00  4.06              
ATOM    838  CB  HIS A 107      11.772  -1.104 -24.626  1.00  4.06              
ATOM    839  NE2 HIS A 107       9.448  -3.948 -25.235  1.00  4.06              
ATOM    840  CD2 HIS A 107      10.579  -3.212 -25.541  1.00  4.06              
ATOM    841  CE1 HIS A 107       8.914  -3.323 -24.201  1.00  4.06              
ATOM    842  C   HIS A 107      10.353   0.783 -25.307  1.00  4.06              
ATOM    843  O   HIS A 107       9.278   0.194 -25.251  1.00  4.06              
ATOM    844  N   LEU A 108      10.473   2.064 -24.904  1.00  3.50              
ATOM    845  CA  LEU A 108       9.302   2.849 -24.614  1.00  3.50              
ATOM    846  CB  LEU A 108       9.531   4.034 -23.681  1.00  3.50              
ATOM    847  CG  LEU A 108       9.705   3.712 -22.207  1.00  3.50              
ATOM    848  CD1 LEU A 108       9.917   5.021 -21.452  1.00  3.50              
ATOM    849  CD2 LEU A 108       8.504   2.923 -21.669  1.00  3.50              
ATOM    850  C   LEU A 108       8.946   3.560 -25.875  1.00  3.50              
ATOM    851  O   LEU A 108       9.818   4.106 -26.545  1.00  3.50              
ATOM    852  N   PHE A 109       7.655   3.549 -26.250  1.00  3.51              
ATOM    853  CA  PHE A 109       7.218   4.303 -27.389  1.00  3.51              
ATOM    854  CB  PHE A 109       6.986   5.792 -27.130  1.00  3.51              
ATOM    855  CG  PHE A 109       5.522   5.822 -26.911  1.00  3.51              
ATOM    856  CD1 PHE A 109       4.923   5.514 -25.713  1.00  3.51              
ATOM    857  CD2 PHE A 109       4.735   6.120 -27.991  1.00  3.51              
ATOM    858  CE1 PHE A 109       3.553   5.543 -25.590  1.00  3.51              
ATOM    859  CE2 PHE A 109       3.372   6.148 -27.869  1.00  3.51              
ATOM    860  CZ  PHE A 109       2.771   5.866 -26.670  1.00  3.51              
ATOM    861  C   PHE A 109       8.001   4.038 -28.626  1.00  3.51              
ATOM    862  O   PHE A 109       8.036   4.850 -29.549  1.00  3.51              
ATOM    863  N   THR A 110       8.517   2.811 -28.732  1.00  3.63              
ATOM    864  CA  THR A 110       9.334   2.412 -29.835  1.00  3.63              
ATOM    865  CB  THR A 110       9.701   0.967 -29.751  1.00  3.63              
ATOM    866  OG1 THR A 110      10.349   0.701 -28.518  1.00  3.63              
ATOM    867  CG2 THR A 110      10.647   0.646 -30.911  1.00  3.63              
ATOM    868  C   THR A 110       8.521   2.583 -31.074  1.00  3.63              
ATOM    869  O   THR A 110       9.046   2.937 -32.127  1.00  3.63              
ATOM    870  N   ASP A 111       7.204   2.350 -30.959  1.00  3.80              
ATOM    871  CA  ASP A 111       6.284   2.366 -32.061  1.00  3.80              
ATOM    872  CB  ASP A 111       4.855   1.989 -31.649  1.00  3.80              
ATOM    873  CG  ASP A 111       4.848   0.494 -31.372  1.00  3.80              
ATOM    874  OD1 ASP A 111       5.873  -0.166 -31.690  1.00  3.80              
ATOM    875  OD2 ASP A 111       3.823  -0.008 -30.840  1.00  3.80              
ATOM    876  C   ASP A 111       6.207   3.712 -32.715  1.00  3.80              
ATOM    877  O   ASP A 111       5.820   3.801 -33.875  1.00  3.80              
ATOM    878  N   VAL A 112       6.509   4.815 -32.013  1.00  3.99              
ATOM    879  CA  VAL A 112       6.329   6.088 -32.678  1.00  3.99              
ATOM    880  CB  VAL A 112       6.194   7.265 -31.755  1.00  3.99              
ATOM    881  CG1 VAL A 112       4.933   7.066 -30.897  1.00  3.99              
ATOM    882  CG2 VAL A 112       7.495   7.430 -30.955  1.00  3.99              
ATOM    883  C   VAL A 112       7.458   6.365 -33.629  1.00  3.99              
ATOM    884  O   VAL A 112       8.618   6.086 -33.341  1.00  3.99              
ATOM    885  N   GLN A 113       7.130   6.922 -34.817  1.00  3.77              
ATOM    886  CA  GLN A 113       8.115   7.169 -35.834  1.00  3.77              
ATOM    887  CB  GLN A 113       7.516   7.560 -37.197  1.00  3.77              
ATOM    888  CG  GLN A 113       6.785   8.902 -37.208  1.00  3.77              
ATOM    889  CD  GLN A 113       6.461   9.236 -38.658  1.00  3.77              
ATOM    890  OE1 GLN A 113       6.883  10.267 -39.179  1.00  3.77              
ATOM    891  NE2 GLN A 113       5.695   8.337 -39.333  1.00  3.77              
ATOM    892  C   GLN A 113       9.096   8.244 -35.448  1.00  3.77              
ATOM    893  O   GLN A 113      10.292   8.092 -35.692  1.00  3.77              
ATOM    894  N   ASN A 114       8.643   9.356 -34.830  1.00  8.09              
ATOM    895  CA  ASN A 114       9.565  10.440 -34.614  1.00  8.09              
ATOM    896  CB  ASN A 114       8.915  11.797 -34.952  1.00  8.09              
ATOM    897  CG  ASN A 114       9.950  12.910 -34.877  1.00  8.09              
ATOM    898  OD1 ASN A 114      10.933  12.920 -35.615  1.00  8.09              
ATOM    899  ND2 ASN A 114       9.713  13.885 -33.957  1.00  8.09              
ATOM    900  C   ASN A 114      10.032  10.500 -33.189  1.00  8.09              
ATOM    901  O   ASN A 114       9.852  11.517 -32.521  1.00  8.09              
ATOM    902  N   ARG A 115      10.716   9.449 -32.695  1.00  3.72              
ATOM    903  CA  ARG A 115      11.183   9.528 -31.343  1.00  3.72              
ATOM    904  CB  ARG A 115      10.943   8.266 -30.507  1.00  3.72              
ATOM    905  CG  ARG A 115      11.571   7.012 -31.094  1.00  3.72              
ATOM    906  CD  ARG A 115      11.039   5.736 -30.446  1.00  3.72              
ATOM    907  NE  ARG A 115      11.508   5.725 -29.037  1.00  3.72              
ATOM    908  CZ  ARG A 115      10.745   6.231 -28.027  1.00  3.72              
ATOM    909  NH1 ARG A 115       9.470   6.660 -28.246  1.00  3.72              
ATOM    910  NH2 ARG A 115      11.285   6.304 -26.779  1.00  3.72              
ATOM    911  C   ARG A 115      12.641   9.856 -31.323  1.00  3.72              
ATOM    912  O   ARG A 115      13.436   9.323 -32.096  1.00  3.72              
ATOM    913  N   TYR A 116      13.017  10.788 -30.423  1.00  3.99              
ATOM    914  CA  TYR A 116      14.378  11.214 -30.279  1.00  3.99              
ATOM    915  CB  TYR A 116      14.715  12.568 -30.934  1.00  3.99              
ATOM    916  CG  TYR A 116      14.966  12.392 -32.392  1.00  3.99              
ATOM    917  CD1 TYR A 116      13.943  12.407 -33.310  1.00  3.99              
ATOM    918  CD2 TYR A 116      16.257  12.221 -32.837  1.00  3.99              
ATOM    919  CE1 TYR A 116      14.203  12.247 -34.652  1.00  3.99              
ATOM    920  CE2 TYR A 116      16.524  12.061 -34.176  1.00  3.99              
ATOM    921  CZ  TYR A 116      15.496  12.072 -35.087  1.00  3.99              
ATOM    922  OH  TYR A 116      15.765  11.908 -36.463  1.00  3.99              
ATOM    923  C   TYR A 116      14.679  11.387 -28.823  1.00  3.99              
ATOM    924  O   TYR A 116      13.836  11.172 -27.951  1.00  3.99              
ATOM    925  N   THR A 117      15.947  11.735 -28.532  1.00  2.65              
ATOM    926  CA  THR A 117      16.348  12.039 -27.195  1.00  2.65              
ATOM    927  CB  THR A 117      17.263  11.032 -26.562  1.00  2.65              
ATOM    928  OG1 THR A 117      18.408  10.829 -27.372  1.00  2.65              
ATOM    929  CG2 THR A 117      16.497   9.717 -26.357  1.00  2.65              
ATOM    930  C   THR A 117      17.041  13.359 -27.222  1.00  2.65              
ATOM    931  O   THR A 117      17.544  13.803 -28.252  1.00  2.65              
ATOM    932  N   PHE A 118      17.076  14.022 -26.055  1.00  3.53              
ATOM    933  CA  PHE A 118      17.608  15.348 -25.953  1.00  3.53              
ATOM    934  CB  PHE A 118      16.618  16.224 -25.163  1.00  3.53              
ATOM    935  CG  PHE A 118      16.863  17.673 -25.387  1.00  3.53              
ATOM    936  CD1 PHE A 118      17.011  18.152 -26.662  1.00  3.53              
ATOM    937  CD2 PHE A 118      16.862  18.566 -24.341  1.00  3.53              
ATOM    938  CE1 PHE A 118      17.209  19.489 -26.895  1.00  3.53              
ATOM    939  CE2 PHE A 118      17.059  19.909 -24.567  1.00  3.53              
ATOM    940  CZ  PHE A 118      17.238  20.373 -25.846  1.00  3.53              
ATOM    941  C   PHE A 118      18.929  15.243 -25.243  1.00  3.53              
ATOM    942  O   PHE A 118      19.120  14.372 -24.397  1.00  3.53              
ATOM    943  N   ALA A 119      19.876  16.139 -25.595  1.00  3.49              
ATOM    944  CA  ALA A 119      21.232  16.175 -25.100  1.00  3.49              
ATOM    945  CB  ALA A 119      22.090  17.281 -25.721  1.00  3.49              
ATOM    946  C   ALA A 119      21.238  16.412 -23.626  1.00  3.49              
ATOM    947  O   ALA A 119      22.198  16.053 -22.944  1.00  3.49              
ATOM    948  N   PHE A 120      20.204  17.123 -23.144  1.00  3.53              
ATOM    949  CA  PHE A 120      19.968  17.493 -21.775  1.00  3.53              
ATOM    950  CB  PHE A 120      18.934  18.629 -21.692  1.00  3.53              
ATOM    951  CG  PHE A 120      19.566  19.972 -21.748  1.00  3.53              
ATOM    952  CD1 PHE A 120      20.378  20.367 -22.781  1.00  3.53              
ATOM    953  CD2 PHE A 120      19.355  20.832 -20.699  1.00  3.53              
ATOM    954  CE1 PHE A 120      20.943  21.621 -22.761  1.00  3.53              
ATOM    955  CE2 PHE A 120      19.912  22.084 -20.670  1.00  3.53              
ATOM    956  CZ  PHE A 120      20.711  22.480 -21.712  1.00  3.53              
ATOM    957  C   PHE A 120      19.337  16.385 -21.002  1.00  3.53              
ATOM    958  O   PHE A 120      18.457  15.696 -21.504  1.00  3.53              
ATOM    959  N   GLY A 121      19.737  16.227 -19.724  1.00  3.56              
ATOM    960  CA  GLY A 121      19.146  15.224 -18.886  1.00  3.56              
ATOM    961  C   GLY A 121      18.113  15.947 -18.073  1.00  3.56              
ATOM    962  O   GLY A 121      18.252  17.130 -17.770  1.00  3.56              
ATOM    963  N   GLY A 122      17.073  15.201 -17.671  1.00  3.52              
ATOM    964  CA  GLY A 122      15.889  15.580 -16.953  1.00  3.52              
ATOM    965  C   GLY A 122      16.220  16.043 -15.574  1.00  3.52              
ATOM    966  O   GLY A 122      15.309  16.387 -14.825  1.00  3.52              
ATOM    967  N   ASN A 123      17.487  15.895 -15.141  1.00  3.50              
ATOM    968  CA  ASN A 123      17.852  16.309 -13.818  1.00  3.50              
ATOM    969  CB  ASN A 123      19.357  16.186 -13.508  1.00  3.50              
ATOM    970  CG  ASN A 123      20.153  16.993 -14.521  1.00  3.50              
ATOM    971  OD1 ASN A 123      20.614  18.097 -14.235  1.00  3.50              
ATOM    972  ND2 ASN A 123      20.336  16.415 -15.739  1.00  3.50              
ATOM    973  C   ASN A 123      17.358  17.702 -13.557  1.00  3.50              
ATOM    974  O   ASN A 123      17.277  18.549 -14.446  1.00  3.50              
ATOM    975  N   TYR A 124      17.000  17.961 -12.282  1.00  3.20              
ATOM    976  CA  TYR A 124      16.342  19.185 -11.932  1.00  3.20              
ATOM    977  CB  TYR A 124      15.920  19.348 -10.470  1.00  3.20              
ATOM    978  CG  TYR A 124      14.563  19.977 -10.550  1.00  3.20              
ATOM    979  CD1 TYR A 124      14.350  21.253 -11.026  1.00  3.20              
ATOM    980  CD2 TYR A 124      13.469  19.223 -10.196  1.00  3.20              
ATOM    981  CE1 TYR A 124      13.074  21.771 -11.097  1.00  3.20              
ATOM    982  CE2 TYR A 124      12.196  19.732 -10.263  1.00  3.20              
ATOM    983  CZ  TYR A 124      11.996  21.010 -10.711  1.00  3.20              
ATOM    984  OH  TYR A 124      10.683  21.518 -10.775  1.00  3.20              
ATOM    985  C   TYR A 124      17.265  20.319 -12.216  1.00  3.20              
ATOM    986  O   TYR A 124      16.839  21.403 -12.611  1.00  3.20              
ATOM    987  N   ASP A 125      18.570  20.118 -11.982  1.00  3.19              
ATOM    988  CA  ASP A 125      19.476  21.196 -12.215  1.00  3.19              
ATOM    989  CB  ASP A 125      20.939  20.818 -11.922  1.00  3.19              
ATOM    990  CG  ASP A 125      21.099  20.625 -10.421  1.00  3.19              
ATOM    991  OD1 ASP A 125      20.747  21.564  -9.658  1.00  3.19              
ATOM    992  OD2 ASP A 125      21.585  19.535 -10.017  1.00  3.19              
ATOM    993  C   ASP A 125      19.399  21.565 -13.659  1.00  3.19              
ATOM    994  O   ASP A 125      19.324  22.745 -13.994  1.00  3.19              
ATOM    995  N   ARG A 126      19.394  20.562 -14.557  1.00  3.15              
ATOM    996  CA  ARG A 126      19.431  20.879 -15.952  1.00  3.15              
ATOM    997  CB  ARG A 126      19.757  19.683 -16.865  1.00  3.15              
ATOM    998  CG  ARG A 126      20.533  20.142 -18.102  1.00  3.15              
ATOM    999  CD  ARG A 126      21.145  19.019 -18.941  1.00  3.15              
ATOM   1000  NE  ARG A 126      22.080  19.655 -19.914  1.00  3.15              
ATOM   1001  CZ  ARG A 126      23.007  18.897 -20.570  1.00  3.15              
ATOM   1002  NH1 ARG A 126      23.054  17.549 -20.362  1.00  3.15              
ATOM   1003  NH2 ARG A 126      23.888  19.483 -21.433  1.00  3.15              
ATOM   1004  C   ARG A 126      18.147  21.537 -16.361  1.00  3.15              
ATOM   1005  O   ARG A 126      18.159  22.456 -17.177  1.00  3.15              
ATOM   1006  N   LEU A 127      16.999  21.093 -15.812  1.00  3.13              
ATOM   1007  CA  LEU A 127      15.745  21.677 -16.188  1.00  3.13              
ATOM   1008  CB  LEU A 127      14.524  20.892 -15.691  1.00  3.13              
ATOM   1009  CG  LEU A 127      14.339  19.587 -16.489  1.00  3.13              
ATOM   1010  CD1 LEU A 127      13.123  18.782 -16.016  1.00  3.13              
ATOM   1011  CD2 LEU A 127      14.288  19.878 -17.997  1.00  3.13              
ATOM   1012  C   LEU A 127      15.676  23.101 -15.741  1.00  3.13              
ATOM   1013  O   LEU A 127      15.190  23.947 -16.488  1.00  3.13              
ATOM   1014  N   GLU A 128      16.161  23.419 -14.523  1.00  3.11              
ATOM   1015  CA  GLU A 128      16.081  24.780 -14.090  1.00  3.11              
ATOM   1016  CB  GLU A 128      16.293  24.999 -12.575  1.00  3.11              
ATOM   1017  CG  GLU A 128      17.578  24.469 -11.946  1.00  3.11              
ATOM   1018  CD  GLU A 128      17.429  24.696 -10.445  1.00  3.11              
ATOM   1019  OE1 GLU A 128      16.457  24.142  -9.863  1.00  3.11              
ATOM   1020  OE2 GLU A 128      18.273  25.427  -9.861  1.00  3.11              
ATOM   1021  C   GLU A 128      16.971  25.635 -14.934  1.00  3.11              
ATOM   1022  O   GLU A 128      16.620  26.772 -15.240  1.00  3.11              
ATOM   1023  N   GLN A 129      18.138  25.117 -15.361  1.00  3.15              
ATOM   1024  CA  GLN A 129      19.007  25.909 -16.183  1.00  3.15              
ATOM   1025  CB  GLN A 129      20.342  25.219 -16.516  1.00  3.15              
ATOM   1026  CG  GLN A 129      21.243  24.996 -15.300  1.00  3.15              
ATOM   1027  CD  GLN A 129      22.514  24.310 -15.783  1.00  3.15              
ATOM   1028  OE1 GLN A 129      22.704  24.103 -16.981  1.00  3.15              
ATOM   1029  NE2 GLN A 129      23.415  23.954 -14.829  1.00  3.15              
ATOM   1030  C   GLN A 129      18.320  26.203 -17.485  1.00  3.15              
ATOM   1031  O   GLN A 129      18.408  27.317 -17.996  1.00  3.15              
ATOM   1032  N   LEU A 130      17.615  25.211 -18.062  1.00  3.31              
ATOM   1033  CA  LEU A 130      16.990  25.413 -19.337  1.00  3.31              
ATOM   1034  CB  LEU A 130      16.332  24.143 -19.892  1.00  3.31              
ATOM   1035  CG  LEU A 130      15.827  24.330 -21.331  1.00  3.31              
ATOM   1036  CD1 LEU A 130      17.001  24.468 -22.315  1.00  3.31              
ATOM   1037  CD2 LEU A 130      14.828  23.235 -21.723  1.00  3.31              
ATOM   1038  C   LEU A 130      15.924  26.460 -19.210  1.00  3.31              
ATOM   1039  O   LEU A 130      15.831  27.360 -20.043  1.00  3.31              
ATOM   1040  N   ALA A 131      15.098  26.372 -18.149  1.00  3.35              
ATOM   1041  CA  ALA A 131      14.018  27.293 -17.938  1.00  3.35              
ATOM   1042  CB  ALA A 131      13.117  26.909 -16.757  1.00  3.35              
ATOM   1043  C   ALA A 131      14.581  28.654 -17.703  1.00  3.35              
ATOM   1044  O   ALA A 131      13.983  29.657 -18.088  1.00  3.35              
ATOM   1045  N   GLY A 132      15.739  28.719 -17.025  1.00  3.57              
ATOM   1046  CA  GLY A 132      16.380  29.969 -16.738  1.00  3.57              
ATOM   1047  C   GLY A 132      15.862  30.397 -15.411  1.00  3.57              
ATOM   1048  O   GLY A 132      16.413  31.290 -14.771  1.00  3.57              
ATOM   1049  N   ASN A 133      14.793  29.715 -14.962  1.00  3.80              
ATOM   1050  CA  ASN A 133      14.102  30.034 -13.760  1.00  3.80              
ATOM   1051  CB  ASN A 133      12.684  30.482 -14.111  1.00  3.80              
ATOM   1052  CG  ASN A 133      12.189  31.347 -12.991  1.00  3.80              
ATOM   1053  OD1 ASN A 133      12.650  32.467 -12.780  1.00  3.80              
ATOM   1054  ND2 ASN A 133      11.195  30.799 -12.263  1.00  3.80              
ATOM   1055  C   ASN A 133      14.070  28.781 -12.915  1.00  3.80              
ATOM   1056  O   ASN A 133      14.021  27.675 -13.449  1.00  3.80              
ATOM   1057  N   LEU A 134      14.111  28.916 -11.567  1.00  3.38              
ATOM   1058  CA  LEU A 134      14.211  27.761 -10.706  1.00  3.38              
ATOM   1059  CB  LEU A 134      15.031  27.977  -9.423  1.00  3.38              
ATOM   1060  CG  LEU A 134      16.485  28.401  -9.699  1.00  3.38              
ATOM   1061  CD1 LEU A 134      17.346  28.301  -8.431  1.00  3.38              
ATOM   1062  CD2 LEU A 134      17.075  27.660 -10.907  1.00  3.38              
ATOM   1063  C   LEU A 134      12.891  27.204 -10.316  1.00  3.38              
ATOM   1064  O   LEU A 134      11.837  27.784 -10.565  1.00  3.38              
ATOM   1065  N   ARG A 135      12.954  26.034  -9.652  1.00  3.61              
ATOM   1066  CA  ARG A 135      11.793  25.307  -9.243  1.00  3.61              
ATOM   1067  CB  ARG A 135      12.158  24.050  -8.443  1.00  3.61              
ATOM   1068  CG  ARG A 135      11.099  22.949  -8.432  1.00  3.61              
ATOM   1069  CD  ARG A 135       9.654  23.440  -8.455  1.00  3.61              
ATOM   1070  NE  ARG A 135       9.318  23.664  -9.884  1.00  3.61              
ATOM   1071  CZ  ARG A 135       8.273  23.013 -10.466  1.00  3.61              
ATOM   1072  NH1 ARG A 135       7.354  22.340  -9.720  1.00  3.61              
ATOM   1073  NH2 ARG A 135       8.163  23.015 -11.821  1.00  3.61              
ATOM   1074  C   ARG A 135      10.993  26.204  -8.369  1.00  3.61              
ATOM   1075  O   ARG A 135       9.772  26.260  -8.491  1.00  3.61              
ATOM   1076  N   GLU A 136      11.666  26.967  -7.491  1.00  3.65              
ATOM   1077  CA  GLU A 136      10.931  27.779  -6.568  1.00  3.65              
ATOM   1078  CB  GLU A 136      11.820  28.557  -5.580  1.00  3.65              
ATOM   1079  CG  GLU A 136      11.030  29.225  -4.448  1.00  3.65              
ATOM   1080  CD  GLU A 136      10.717  28.190  -3.374  1.00  3.65              
ATOM   1081  OE1 GLU A 136      11.432  27.154  -3.320  1.00  3.65              
ATOM   1082  OE2 GLU A 136       9.766  28.430  -2.583  1.00  3.65              
ATOM   1083  C   GLU A 136      10.122  28.762  -7.342  1.00  3.65              
ATOM   1084  O   GLU A 136       8.980  29.030  -6.984  1.00  3.65              
ATOM   1085  N   ASN A 137      10.658  29.330  -8.436  1.00  3.72              
ATOM   1086  CA  ASN A 137       9.844  30.313  -9.082  1.00  3.72              
ATOM   1087  CB  ASN A 137      10.661  31.525  -9.564  1.00  3.72              
ATOM   1088  CG  ASN A 137       9.720  32.648  -9.981  1.00  3.72              
ATOM   1089  OD1 ASN A 137       9.103  33.304  -9.144  1.00  3.72              
ATOM   1090  ND2 ASN A 137       9.628  32.898 -11.315  1.00  3.72              
ATOM   1091  C   ASN A 137       9.081  29.704 -10.222  1.00  3.72              
ATOM   1092  O   ASN A 137       8.811  30.361 -11.225  1.00  3.72              
ATOM   1093  N   ILE A 138       8.661  28.430 -10.098  1.00  3.21              
ATOM   1094  CA  ILE A 138       7.787  27.933 -11.120  1.00  3.21              
ATOM   1095  CB  ILE A 138       8.260  26.761 -11.934  1.00  3.21              
ATOM   1096  CG1 ILE A 138       9.525  27.132 -12.724  1.00  3.21              
ATOM   1097  CG2 ILE A 138       7.107  26.360 -12.873  1.00  3.21              
ATOM   1098  CD1 ILE A 138      10.058  25.981 -13.569  1.00  3.21              
ATOM   1099  C   ILE A 138       6.540  27.562 -10.382  1.00  3.21              
ATOM   1100  O   ILE A 138       6.614  27.080  -9.253  1.00  3.21              
ATOM   1101  N   GLU A 139       5.356  27.844 -10.969  1.00  3.37              
ATOM   1102  CA  GLU A 139       4.119  27.590 -10.274  1.00  3.37              
ATOM   1103  CB  GLU A 139       2.982  28.534 -10.696  1.00  3.37              
ATOM   1104  CG  GLU A 139       3.215  29.973 -10.226  1.00  3.37              
ATOM   1105  CD  GLU A 139       2.091  30.856 -10.751  1.00  3.37              
ATOM   1106  OE1 GLU A 139       2.016  31.048 -11.994  1.00  3.37              
ATOM   1107  OE2 GLU A 139       1.293  31.356  -9.914  1.00  3.37              
ATOM   1108  C   GLU A 139       3.682  26.174 -10.520  1.00  3.37              
ATOM   1109  O   GLU A 139       3.991  25.593 -11.559  1.00  3.37              
ATOM   1110  N   LEU A 140       2.964  25.570  -9.543  1.00  3.92              
ATOM   1111  CA  LEU A 140       2.494  24.219  -9.688  1.00  3.92              
ATOM   1112  CB  LEU A 140       3.185  23.168  -8.805  1.00  3.92              
ATOM   1113  CG  LEU A 140       4.543  22.623  -9.236  1.00  3.92              
ATOM   1114  CD1 LEU A 140       5.039  21.592  -8.211  1.00  3.92              
ATOM   1115  CD2 LEU A 140       4.447  21.999 -10.623  1.00  3.92              
ATOM   1116  C   LEU A 140       1.096  24.070  -9.162  1.00  3.92              
ATOM   1117  O   LEU A 140       0.902  23.925  -7.954  1.00  3.92              
ATOM   1118  N   GLY A 141       0.107  23.974 -10.069  1.00  3.51              
ATOM   1119  CA  GLY A 141      -1.280  23.800  -9.707  1.00  3.51              
ATOM   1120  C   GLY A 141      -1.928  23.331 -10.961  1.00  3.51              
ATOM   1121  O   GLY A 141      -1.268  23.265 -11.992  1.00  3.51              
ATOM   1122  N   ASN A 142      -3.244  23.051 -10.936  1.00  3.10              
ATOM   1123  CA  ASN A 142      -3.864  22.476 -12.098  1.00  3.10              
ATOM   1124  CB  ASN A 142      -5.350  22.097 -11.970  1.00  3.10              
ATOM   1125  CG  ASN A 142      -5.446  20.638 -11.522  1.00  3.10              
ATOM   1126  OD1 ASN A 142      -6.491  20.008 -11.667  1.00  3.10              
ATOM   1127  ND2 ASN A 142      -4.327  20.069 -10.995  1.00  3.10              
ATOM   1128  C   ASN A 142      -3.697  23.318 -13.319  1.00  3.10              
ATOM   1129  O   ASN A 142      -3.512  22.770 -14.403  1.00  3.10              
ATOM   1130  N   GLY A 143      -3.773  24.654 -13.208  1.00  3.10              
ATOM   1131  CA  GLY A 143      -3.584  25.466 -14.376  1.00  3.10              
ATOM   1132  C   GLY A 143      -2.188  25.243 -14.872  1.00  3.10              
ATOM   1133  O   GLY A 143      -1.954  25.160 -16.078  1.00  3.10              
ATOM   1134  N   PRO A 144      -1.227  25.165 -13.994  1.00  3.10              
ATOM   1135  CA  PRO A 144       0.095  24.957 -14.494  1.00  3.10              
ATOM   1136  CD  PRO A 144      -1.212  25.971 -12.785  1.00  3.10              
ATOM   1137  CB  PRO A 144       1.038  25.234 -13.330  1.00  3.10              
ATOM   1138  CG  PRO A 144       0.269  26.273 -12.500  1.00  3.10              
ATOM   1139  C   PRO A 144       0.251  23.629 -15.158  1.00  3.10              
ATOM   1140  O   PRO A 144       0.942  23.568 -16.171  1.00  3.10              
ATOM   1141  N   LEU A 145      -0.396  22.566 -14.640  1.00  3.09              
ATOM   1142  CA  LEU A 145      -0.210  21.270 -15.214  1.00  3.09              
ATOM   1143  CB  LEU A 145      -0.880  20.135 -14.431  1.00  3.09              
ATOM   1144  CG  LEU A 145      -0.434  18.752 -14.938  1.00  3.09              
ATOM   1145  CD1 LEU A 145       1.030  18.467 -14.566  1.00  3.09              
ATOM   1146  CD2 LEU A 145      -1.395  17.649 -14.484  1.00  3.09              
ATOM   1147  C   LEU A 145      -0.785  21.282 -16.593  1.00  3.09              
ATOM   1148  O   LEU A 145      -0.198  20.733 -17.520  1.00  3.09              
ATOM   1149  N   GLU A 146      -1.951  21.931 -16.759  1.00  3.09              
ATOM   1150  CA  GLU A 146      -2.643  22.015 -18.010  1.00  3.09              
ATOM   1151  CB  GLU A 146      -3.987  22.745 -17.815  1.00  3.09              
ATOM   1152  CG  GLU A 146      -4.733  23.169 -19.076  1.00  3.09              
ATOM   1153  CD  GLU A 146      -6.217  23.122 -18.740  1.00  3.09              
ATOM   1154  OE1 GLU A 146      -6.596  22.267 -17.896  1.00  3.09              
ATOM   1155  OE2 GLU A 146      -6.992  23.926 -19.321  1.00  3.09              
ATOM   1156  C   GLU A 146      -1.778  22.719 -19.009  1.00  3.09              
ATOM   1157  O   GLU A 146      -1.677  22.284 -20.154  1.00  3.09              
ATOM   1158  N   GLU A 147      -1.110  23.813 -18.600  1.00  3.09              
ATOM   1159  CA  GLU A 147      -0.271  24.548 -19.503  1.00  3.09              
ATOM   1160  CB  GLU A 147       0.274  25.851 -18.896  1.00  3.09              
ATOM   1161  CG  GLU A 147      -0.801  26.926 -18.733  1.00  3.09              
ATOM   1162  CD  GLU A 147      -1.228  27.361 -20.129  1.00  3.09              
ATOM   1163  OE1 GLU A 147      -0.328  27.692 -20.947  1.00  3.09              
ATOM   1164  OE2 GLU A 147      -2.459  27.358 -20.399  1.00  3.09              
ATOM   1165  C   GLU A 147       0.893  23.702 -19.911  1.00  3.09              
ATOM   1166  O   GLU A 147       1.268  23.691 -21.082  1.00  3.09              
ATOM   1167  N   ALA A 148       1.488  22.963 -18.955  1.00  3.09              
ATOM   1168  CA  ALA A 148       2.644  22.165 -19.231  1.00  3.09              
ATOM   1169  CB  ALA A 148       3.196  21.450 -17.987  1.00  3.09              
ATOM   1170  C   ALA A 148       2.281  21.117 -20.230  1.00  3.09              
ATOM   1171  O   ALA A 148       3.039  20.888 -21.169  1.00  3.09              
ATOM   1172  N   ILE A 149       1.108  20.465 -20.068  1.00  3.09              
ATOM   1173  CA  ILE A 149       0.745  19.418 -20.971  1.00  3.09              
ATOM   1174  CB  ILE A 149      -0.444  18.596 -20.561  1.00  3.09              
ATOM   1175  CG1 ILE A 149      -0.520  17.358 -21.474  1.00  3.09              
ATOM   1176  CG2 ILE A 149      -1.707  19.472 -20.555  1.00  3.09              
ATOM   1177  CD1 ILE A 149      -1.421  16.249 -20.943  1.00  3.09              
ATOM   1178  C   ILE A 149       0.540  19.987 -22.333  1.00  3.09              
ATOM   1179  O   ILE A 149       0.933  19.372 -23.320  1.00  3.09              
ATOM   1180  N   SER A 150      -0.079  21.177 -22.437  1.00  3.09              
ATOM   1181  CA  SER A 150      -0.307  21.729 -23.735  1.00  3.09              
ATOM   1182  CB  SER A 150      -1.122  23.031 -23.716  1.00  3.09              
ATOM   1183  OG  SER A 150      -1.477  23.391 -25.043  1.00  3.09              
ATOM   1184  C   SER A 150       1.016  21.992 -24.386  1.00  3.09              
ATOM   1185  O   SER A 150       1.187  21.667 -25.554  1.00  3.09              
ATOM   1186  N   ALA A 151       2.000  22.543 -23.644  1.00  3.09              
ATOM   1187  CA  ALA A 151       3.277  22.884 -24.200  1.00  3.09              
ATOM   1188  CB  ALA A 151       4.230  23.535 -23.184  1.00  3.09              
ATOM   1189  C   ALA A 151       3.952  21.651 -24.716  1.00  3.09              
ATOM   1190  O   ALA A 151       4.529  21.678 -25.799  1.00  3.09              
ATOM   1191  N   LEU A 152       3.895  20.531 -23.968  1.00  3.09              
ATOM   1192  CA  LEU A 152       4.568  19.338 -24.389  1.00  3.09              
ATOM   1193  CB  LEU A 152       4.643  18.229 -23.325  1.00  3.09              
ATOM   1194  CG  LEU A 152       5.728  18.520 -22.272  1.00  3.09              
ATOM   1195  CD1 LEU A 152       5.809  17.409 -21.216  1.00  3.09              
ATOM   1196  CD2 LEU A 152       7.080  18.771 -22.956  1.00  3.09              
ATOM   1197  C   LEU A 152       3.962  18.812 -25.649  1.00  3.09              
ATOM   1198  O   LEU A 152       4.675  18.339 -26.527  1.00  3.09              
ATOM   1199  N   TYR A 153       2.631  18.893 -25.777  1.00  3.11              
ATOM   1200  CA  TYR A 153       1.898  18.394 -26.897  1.00  3.11              
ATOM   1201  CB  TYR A 153       0.399  18.471 -26.586  1.00  3.11              
ATOM   1202  CG  TYR A 153      -0.345  17.496 -27.424  1.00  3.11              
ATOM   1203  CD1 TYR A 153      -0.199  16.143 -27.216  1.00  3.11              
ATOM   1204  CD2 TYR A 153      -1.221  17.928 -28.386  1.00  3.11              
ATOM   1205  CE1 TYR A 153      -0.901  15.238 -27.975  1.00  3.11              
ATOM   1206  CE2 TYR A 153      -1.928  17.030 -29.148  1.00  3.11              
ATOM   1207  CZ  TYR A 153      -1.767  15.683 -28.944  1.00  3.11              
ATOM   1208  OH  TYR A 153      -2.495  14.762 -29.726  1.00  3.11              
ATOM   1209  C   TYR A 153       2.287  19.210 -28.110  1.00  3.11              
ATOM   1210  O   TYR A 153       2.416  18.695 -29.218  1.00  3.11              
ATOM   1211  N   TYR A 154       2.486  20.527 -27.928  1.00  3.91              
ATOM   1212  CA  TYR A 154       2.897  21.444 -28.966  1.00  3.91              
ATOM   1213  CB  TYR A 154       2.859  22.936 -28.576  1.00  3.91              
ATOM   1214  CG  TYR A 154       1.456  23.437 -28.667  1.00  3.91              
ATOM   1215  CD1 TYR A 154       0.595  23.377 -27.598  1.00  3.91              
ATOM   1216  CD2 TYR A 154       0.999  23.978 -29.847  1.00  3.91              
ATOM   1217  CE1 TYR A 154      -0.694  23.843 -27.697  1.00  3.91              
ATOM   1218  CE2 TYR A 154      -0.288  24.448 -29.957  1.00  3.91              
ATOM   1219  CZ  TYR A 154      -1.138  24.381 -28.880  1.00  3.91              
ATOM   1220  OH  TYR A 154      -2.459  24.862 -28.987  1.00  3.91              
ATOM   1221  C   TYR A 154       4.299  21.153 -29.415  1.00  3.91              
ATOM   1222  O   TYR A 154       4.686  21.492 -30.532  1.00  3.91              
ATOM   1223  N   TYR A 155       5.112  20.535 -28.548  1.00  4.09              
ATOM   1224  CA  TYR A 155       6.520  20.420 -28.786  1.00  4.09              
ATOM   1225  CB  TYR A 155       7.274  19.659 -27.692  1.00  4.09              
ATOM   1226  CG  TYR A 155       8.714  20.045 -27.804  1.00  4.09              
ATOM   1227  CD1 TYR A 155       9.557  19.503 -28.747  1.00  4.09              
ATOM   1228  CD2 TYR A 155       9.227  20.978 -26.934  1.00  4.09              
ATOM   1229  CE1 TYR A 155      10.880  19.891 -28.806  1.00  4.09              
ATOM   1230  CE2 TYR A 155      10.542  21.372 -26.984  1.00  4.09              
ATOM   1231  CZ  TYR A 155      11.377  20.826 -27.925  1.00  4.09              
ATOM   1232  OH  TYR A 155      12.731  21.226 -27.982  1.00  4.09              
ATOM   1233  C   TYR A 155       6.811  19.751 -30.106  1.00  4.09              
ATOM   1234  O   TYR A 155       7.789  20.121 -30.754  1.00  4.09              
ATOM   1235  N   SER A 156       6.003  18.759 -30.549  1.00  4.52              
ATOM   1236  CA  SER A 156       6.300  18.023 -31.748  1.00  4.52              
ATOM   1237  CB  SER A 156       5.244  16.954 -32.087  1.00  4.52              
ATOM   1238  OG  SER A 156       3.998  17.558 -32.394  1.00  4.52              
ATOM   1239  C   SER A 156       6.458  18.902 -32.930  1.00  4.52              
ATOM   1240  O   SER A 156       7.350  18.655 -33.737  1.00  4.52              
ATOM   1241  N   THR A 157       5.567  19.890 -33.117  1.00  4.70              
ATOM   1242  CA  THR A 157       5.796  20.861 -34.143  1.00  4.70              
ATOM   1243  CB  THR A 157       4.700  20.935 -35.176  1.00  4.70              
ATOM   1244  OG1 THR A 157       3.447  21.237 -34.580  1.00  4.70              
ATOM   1245  CG2 THR A 157       4.623  19.578 -35.897  1.00  4.70              
ATOM   1246  C   THR A 157       5.881  22.162 -33.397  1.00  4.70              
ATOM   1247  O   THR A 157       4.859  22.749 -33.058  1.00  4.70              
ATOM   1248  N   GLY A 158       7.117  22.490 -32.956  1.00  4.70              
ATOM   1249  CA  GLY A 158       7.710  23.707 -32.434  1.00  4.70              
ATOM   1250  C   GLY A 158       6.843  24.696 -31.685  1.00  4.70              
ATOM   1251  O   GLY A 158       7.276  25.828 -31.475  1.00  4.70              
ATOM   1252  N   GLY A 159       5.660  24.333 -31.180  1.00  6.15              
ATOM   1253  CA  GLY A 159       4.777  25.309 -30.598  1.00  6.15              
ATOM   1254  C   GLY A 159       5.397  25.910 -29.379  1.00  6.15              
ATOM   1255  O   GLY A 159       5.081  27.035 -28.999  1.00  6.15              
ATOM   1256  N   THR A 160       6.237  25.136 -28.679  1.00  6.08              
ATOM   1257  CA  THR A 160       6.810  25.599 -27.454  1.00  6.08              
ATOM   1258  CB  THR A 160       6.707  24.517 -26.409  1.00  6.08              
ATOM   1259  OG1 THR A 160       7.257  24.909 -25.162  1.00  6.08              
ATOM   1260  CG2 THR A 160       7.371  23.252 -26.951  1.00  6.08              
ATOM   1261  C   THR A 160       8.227  26.080 -27.669  1.00  6.08              
ATOM   1262  O   THR A 160       8.719  26.201 -28.792  1.00  6.08              
ATOM   1263  N   GLN A 161       8.897  26.460 -26.562  1.00  7.36              
ATOM   1264  CA  GLN A 161      10.268  26.870 -26.589  1.00  7.36              
ATOM   1265  CB  GLN A 161      10.500  28.319 -26.131  1.00  7.36              
ATOM   1266  CG  GLN A 161       9.897  29.357 -27.078  1.00  7.36              
ATOM   1267  CD  GLN A 161      10.199  30.736 -26.515  1.00  7.36              
ATOM   1268  OE1 GLN A 161       9.294  31.480 -26.138  1.00  7.36              
ATOM   1269  NE2 GLN A 161      11.511  31.088 -26.451  1.00  7.36              
ATOM   1270  C   GLN A 161      10.953  25.976 -25.610  1.00  7.36              
ATOM   1271  O   GLN A 161      10.323  25.441 -24.698  1.00  7.36              
ATOM   1272  N   LEU A 162      12.276  25.803 -25.757  1.00  7.08              
ATOM   1273  CA  LEU A 162      12.959  24.896 -24.882  1.00  7.08              
ATOM   1274  CB  LEU A 162      14.466  24.738 -25.167  1.00  7.08              
ATOM   1275  CG  LEU A 162      14.811  23.736 -26.292  1.00  7.08              
ATOM   1276  CD1 LEU A 162      14.603  22.285 -25.825  1.00  7.08              
ATOM   1277  CD2 LEU A 162      14.055  24.044 -27.593  1.00  7.08              
ATOM   1278  C   LEU A 162      12.764  25.289 -23.454  1.00  7.08              
ATOM   1279  O   LEU A 162      12.516  24.405 -22.637  1.00  7.08              
ATOM   1280  N   PRO A 163      12.851  26.531 -23.074  1.00  3.68              
ATOM   1281  CA  PRO A 163      12.608  26.828 -21.695  1.00  3.68              
ATOM   1282  CD  PRO A 163      13.856  27.425 -23.617  1.00  3.68              
ATOM   1283  CB  PRO A 163      13.106  28.256 -21.458  1.00  3.68              
ATOM   1284  CG  PRO A 163      13.606  28.728 -22.840  1.00  3.68              
ATOM   1285  C   PRO A 163      11.205  26.544 -21.265  1.00  3.68              
ATOM   1286  O   PRO A 163      11.014  26.194 -20.102  1.00  3.68              
ATOM   1287  N   THR A 164      10.210  26.693 -22.161  1.00  3.59              
ATOM   1288  CA  THR A 164       8.851  26.423 -21.797  1.00  3.59              
ATOM   1289  CB  THR A 164       7.870  26.828 -22.857  1.00  3.59              
ATOM   1290  OG1 THR A 164       8.006  28.214 -23.133  1.00  3.59              
ATOM   1291  CG2 THR A 164       6.446  26.533 -22.352  1.00  3.59              
ATOM   1292  C   THR A 164       8.713  24.955 -21.566  1.00  3.59              
ATOM   1293  O   THR A 164       8.054  24.533 -20.618  1.00  3.59              
ATOM   1294  N   LEU A 165       9.347  24.134 -22.428  1.00  3.14              
ATOM   1295  CA  LEU A 165       9.222  22.714 -22.296  1.00  3.14              
ATOM   1296  CB  LEU A 165       9.948  21.906 -23.403  1.00  3.14              
ATOM   1297  CG  LEU A 165       9.604  20.388 -23.472  1.00  3.14              
ATOM   1298  CD1 LEU A 165      10.407  19.686 -24.573  1.00  3.14              
ATOM   1299  CD2 LEU A 165       9.771  19.639 -22.140  1.00  3.14              
ATOM   1300  C   LEU A 165       9.824  22.335 -20.981  1.00  3.14              
ATOM   1301  O   LEU A 165       9.237  21.543 -20.250  1.00  3.14              
ATOM   1302  N   ALA A 166      10.996  22.908 -20.630  1.00  3.11              
ATOM   1303  CA  ALA A 166      11.667  22.519 -19.424  1.00  3.11              
ATOM   1304  CB  ALA A 166      13.024  23.212 -19.206  1.00  3.11              
ATOM   1305  C   ALA A 166      10.799  22.832 -18.248  1.00  3.11              
ATOM   1306  O   ALA A 166      10.706  22.016 -17.335  1.00  3.11              
ATOM   1307  N   ARG A 167      10.133  24.009 -18.233  1.00  3.11              
ATOM   1308  CA  ARG A 167       9.317  24.330 -17.098  1.00  3.11              
ATOM   1309  CB  ARG A 167       8.666  25.724 -17.088  1.00  3.11              
ATOM   1310  CG  ARG A 167       9.580  26.848 -16.605  1.00  3.11              
ATOM   1311  CD  ARG A 167       8.840  27.873 -15.744  1.00  3.11              
ATOM   1312  NE  ARG A 167       9.677  29.098 -15.688  1.00  3.11              
ATOM   1313  CZ  ARG A 167       9.390  30.084 -14.790  1.00  3.11              
ATOM   1314  NH1 ARG A 167       8.452  29.885 -13.821  1.00  3.11              
ATOM   1315  NH2 ARG A 167      10.031  31.283 -14.872  1.00  3.11              
ATOM   1316  C   ARG A 167       8.195  23.356 -16.994  1.00  3.11              
ATOM   1317  O   ARG A 167       7.880  22.918 -15.892  1.00  3.11              
ATOM   1318  N   SER A 168       7.566  22.994 -18.131  1.00  3.10              
ATOM   1319  CA  SER A 168       6.445  22.103 -18.124  1.00  3.10              
ATOM   1320  CB  SER A 168       5.872  21.839 -19.526  1.00  3.10              
ATOM   1321  OG  SER A 168       5.284  23.023 -20.044  1.00  3.10              
ATOM   1322  C   SER A 168       6.871  20.789 -17.557  1.00  3.10              
ATOM   1323  O   SER A 168       6.162  20.222 -16.731  1.00  3.10              
ATOM   1324  N   PHE A 169       8.046  20.278 -17.972  1.00  3.10              
ATOM   1325  CA  PHE A 169       8.547  19.023 -17.492  1.00  3.10              
ATOM   1326  CB  PHE A 169       9.891  18.592 -18.102  1.00  3.10              
ATOM   1327  CG  PHE A 169       9.709  17.320 -18.861  1.00  3.10              
ATOM   1328  CD1 PHE A 169       9.053  17.265 -20.071  1.00  3.10              
ATOM   1329  CD2 PHE A 169      10.231  16.159 -18.338  1.00  3.10              
ATOM   1330  CE1 PHE A 169       8.920  16.068 -20.738  1.00  3.10              
ATOM   1331  CE2 PHE A 169      10.101  14.962 -18.998  1.00  3.10              
ATOM   1332  CZ  PHE A 169       9.444  14.916 -20.201  1.00  3.10              
ATOM   1333  C   PHE A 169       8.765  19.090 -16.022  1.00  3.10              
ATOM   1334  O   PHE A 169       8.390  18.156 -15.318  1.00  3.10              
ATOM   1335  N   ILE A 170       9.383  20.173 -15.506  1.00  3.10              
ATOM   1336  CA  ILE A 170       9.640  20.159 -14.101  1.00  3.10              
ATOM   1337  CB  ILE A 170      10.667  21.120 -13.523  1.00  3.10              
ATOM   1338  CG1 ILE A 170      10.338  22.608 -13.634  1.00  3.10              
ATOM   1339  CG2 ILE A 170      12.033  20.751 -14.115  1.00  3.10              
ATOM   1340  CD1 ILE A 170      11.252  23.430 -12.718  1.00  3.10              
ATOM   1341  C   ILE A 170       8.354  20.202 -13.343  1.00  3.10              
ATOM   1342  O   ILE A 170       8.248  19.544 -12.312  1.00  3.10              
ATOM   1343  N   ILE A 171       7.338  20.961 -13.810  1.00  3.10              
ATOM   1344  CA  ILE A 171       6.124  21.013 -13.057  1.00  3.10              
ATOM   1345  CB  ILE A 171       5.109  22.051 -13.465  1.00  3.10              
ATOM   1346  CG1 ILE A 171       4.483  21.811 -14.831  1.00  3.10              
ATOM   1347  CG2 ILE A 171       5.750  23.436 -13.294  1.00  3.10              
ATOM   1348  CD1 ILE A 171       3.211  22.634 -14.968  1.00  3.10              
ATOM   1349  C   ILE A 171       5.488  19.657 -13.041  1.00  3.10              
ATOM   1350  O   ILE A 171       4.954  19.248 -12.014  1.00  3.10              
ATOM   1351  N   ALA A 172       5.522  18.926 -14.175  1.00  3.09              
ATOM   1352  CA  ALA A 172       4.923  17.628 -14.271  1.00  3.09              
ATOM   1353  CB  ALA A 172       4.986  17.031 -15.687  1.00  3.09              
ATOM   1354  C   ALA A 172       5.605  16.689 -13.330  1.00  3.09              
ATOM   1355  O   ALA A 172       4.929  15.908 -12.675  1.00  3.09              
ATOM   1356  N   ILE A 173       6.948  16.723 -13.224  1.00  3.09              
ATOM   1357  CA  ILE A 173       7.637  15.810 -12.354  1.00  3.09              
ATOM   1358  CB  ILE A 173       9.122  15.711 -12.624  1.00  3.09              
ATOM   1359  CG1 ILE A 173       9.724  14.492 -11.893  1.00  3.09              
ATOM   1360  CG2 ILE A 173       9.792  17.059 -12.326  1.00  3.09              
ATOM   1361  CD1 ILE A 173      11.088  14.048 -12.426  1.00  3.09              
ATOM   1362  C   ILE A 173       7.297  16.107 -10.913  1.00  3.09              
ATOM   1363  O   ILE A 173       7.094  15.196 -10.116  1.00  3.09              
ATOM   1364  N   GLN A 174       7.216  17.403 -10.564  1.00  3.10              
ATOM   1365  CA  GLN A 174       6.872  18.033  -9.314  1.00  3.10              
ATOM   1366  CB  GLN A 174       7.251  19.522  -9.196  1.00  3.10              
ATOM   1367  CG  GLN A 174       8.694  19.808  -8.766  1.00  3.10              
ATOM   1368  CD  GLN A 174       8.771  19.762  -7.238  1.00  3.10              
ATOM   1369  OE1 GLN A 174       9.341  18.835  -6.668  1.00  3.10              
ATOM   1370  NE2 GLN A 174       8.185  20.780  -6.549  1.00  3.10              
ATOM   1371  C   GLN A 174       5.402  17.944  -9.071  1.00  3.10              
ATOM   1372  O   GLN A 174       4.858  18.785  -8.353  1.00  3.10              
ATOM   1373  N   MET A 175       4.684  17.156  -9.891  1.00  3.11              
ATOM   1374  CA  MET A 175       3.293  17.004  -9.617  1.00  3.11              
ATOM   1375  CB  MET A 175       2.437  18.044 -10.352  1.00  3.11              
ATOM   1376  CG  MET A 175       1.055  18.221  -9.737  1.00  3.11              
ATOM   1377  SD  MET A 175       0.209  19.721 -10.289  1.00  3.11              
ATOM   1378  CE  MET A 175       1.621  20.783  -9.870  1.00  3.11              
ATOM   1379  C   MET A 175       2.871  15.646 -10.082  1.00  3.11              
ATOM   1380  O   MET A 175       1.677  15.432 -10.272  1.00  3.11              
ATOM   1381  N   ILE A 176       3.786  14.809 -10.618  1.00  3.16              
ATOM   1382  CA  ILE A 176       3.522  13.405 -10.670  1.00  3.16              
ATOM   1383  CB  ILE A 176       3.334  12.859 -12.045  1.00  3.16              
ATOM   1384  CG1 ILE A 176       2.654  11.481 -12.002  1.00  3.16              
ATOM   1385  CG2 ILE A 176       4.687  12.880 -12.731  1.00  3.16              
ATOM   1386  CD1 ILE A 176       2.082  11.046 -13.350  1.00  3.16              
ATOM   1387  C   ILE A 176       4.504  12.588  -9.858  1.00  3.16              
ATOM   1388  O   ILE A 176       4.142  11.805  -8.984  1.00  3.16              
ATOM   1389  N   SER A 177       5.819  12.778 -10.147  1.00  3.24              
ATOM   1390  CA  SER A 177       6.868  11.979  -9.561  1.00  3.24              
ATOM   1391  CB  SER A 177       8.201  12.034 -10.329  1.00  3.24              
ATOM   1392  OG  SER A 177       8.067  11.360 -11.573  1.00  3.24              
ATOM   1393  C   SER A 177       7.117  12.381  -8.151  1.00  3.24              
ATOM   1394  O   SER A 177       7.199  11.533  -7.268  1.00  3.24              
ATOM   1395  N   GLU A 178       7.248  13.694  -7.903  1.00  3.40              
ATOM   1396  CA  GLU A 178       7.484  14.174  -6.576  1.00  3.40              
ATOM   1397  CB  GLU A 178       7.799  15.669  -6.479  1.00  3.40              
ATOM   1398  CG  GLU A 178       9.296  15.926  -6.570  1.00  3.40              
ATOM   1399  CD  GLU A 178       9.818  15.580  -5.190  1.00  3.40              
ATOM   1400  OE1 GLU A 178       9.351  16.251  -4.231  1.00  3.40              
ATOM   1401  OE2 GLU A 178      10.676  14.665  -5.063  1.00  3.40              
ATOM   1402  C   GLU A 178       6.292  13.882  -5.728  1.00  3.40              
ATOM   1403  O   GLU A 178       6.411  13.603  -4.535  1.00  3.40              
ATOM   1404  N   ALA A 179       5.090  13.962  -6.311  1.00  3.25              
ATOM   1405  CA  ALA A 179       3.941  13.720  -5.494  1.00  3.25              
ATOM   1406  CB  ALA A 179       2.603  13.944  -6.221  1.00  3.25              
ATOM   1407  C   ALA A 179       3.958  12.297  -5.032  1.00  3.25              
ATOM   1408  O   ALA A 179       3.712  12.032  -3.858  1.00  3.25              
ATOM   1409  N   ALA A 180       4.270  11.346  -5.938  1.00  3.16              
ATOM   1410  CA  ALA A 180       4.228   9.954  -5.613  1.00  3.16              
ATOM   1411  CB  ALA A 180       4.517   9.043  -6.818  1.00  3.16              
ATOM   1412  C   ALA A 180       5.239   9.682  -4.553  1.00  3.16              
ATOM   1413  O   ALA A 180       4.972   8.966  -3.592  1.00  3.16              
ATOM   1414  N   ARG A 181       6.422  10.290  -4.715  1.00  3.19              
ATOM   1415  CA  ARG A 181       7.570  10.157  -3.892  1.00  3.19              
ATOM   1416  CB  ARG A 181       8.734  10.907  -4.531  1.00  3.19              
ATOM   1417  CG  ARG A 181      10.060  10.323  -4.114  1.00  3.19              
ATOM   1418  CD  ARG A 181      10.389   8.944  -4.682  1.00  3.19              
ATOM   1419  NE  ARG A 181      11.509   9.162  -5.630  1.00  3.19              
ATOM   1420  CZ  ARG A 181      12.435   8.190  -5.864  1.00  3.19              
ATOM   1421  NH1 ARG A 181      12.317   6.958  -5.287  1.00  3.19              
ATOM   1422  NH2 ARG A 181      13.478   8.470  -6.697  1.00  3.19              
ATOM   1423  C   ARG A 181       7.264  10.676  -2.525  1.00  3.19              
ATOM   1424  O   ARG A 181       7.777  10.133  -1.552  1.00  3.19              
ATOM   1425  N   PHE A 182       6.474  11.762  -2.369  1.00  3.82              
ATOM   1426  CA  PHE A 182       6.178  12.007  -0.991  1.00  3.82              
ATOM   1427  CB  PHE A 182       7.308  12.586  -0.118  1.00  3.82              
ATOM   1428  CG  PHE A 182       7.740  13.981  -0.354  1.00  3.82              
ATOM   1429  CD1 PHE A 182       8.543  14.306  -1.418  1.00  3.82              
ATOM   1430  CD2 PHE A 182       7.377  14.954   0.547  1.00  3.82              
ATOM   1431  CE1 PHE A 182       8.964  15.597  -1.596  1.00  3.82              
ATOM   1432  CE2 PHE A 182       7.790  16.251   0.371  1.00  3.82              
ATOM   1433  CZ  PHE A 182       8.586  16.571  -0.703  1.00  3.82              
ATOM   1434  C   PHE A 182       4.821  12.531  -0.678  1.00  3.82              
ATOM   1435  O   PHE A 182       4.216  13.304  -1.418  1.00  3.82              
ATOM   1436  N   GLN A 183       4.325  12.073   0.492  1.00  3.12              
ATOM   1437  CA  GLN A 183       2.999  12.339   0.968  1.00  3.12              
ATOM   1438  CB  GLN A 183       2.607  11.553   2.229  1.00  3.12              
ATOM   1439  CG  GLN A 183       2.501  10.054   1.929  1.00  3.12              
ATOM   1440  CD  GLN A 183       1.631   9.394   2.988  1.00  3.12              
ATOM   1441  OE1 GLN A 183       0.524   9.850   3.266  1.00  3.12              
ATOM   1442  NE2 GLN A 183       2.132   8.278   3.583  1.00  3.12              
ATOM   1443  C   GLN A 183       2.838  13.807   1.182  1.00  3.12              
ATOM   1444  O   GLN A 183       1.757  14.362   0.990  1.00  3.12              
ATOM   1445  N   TYR A 184       3.913  14.486   1.606  1.00  3.10              
ATOM   1446  CA  TYR A 184       3.803  15.901   1.775  1.00  3.10              
ATOM   1447  CB  TYR A 184       5.028  16.524   2.472  1.00  3.10              
ATOM   1448  CG  TYR A 184       4.739  16.465   3.934  1.00  3.10              
ATOM   1449  CD1 TYR A 184       4.631  15.273   4.611  1.00  3.10              
ATOM   1450  CD2 TYR A 184       4.578  17.639   4.632  1.00  3.10              
ATOM   1451  CE1 TYR A 184       4.354  15.264   5.959  1.00  3.10              
ATOM   1452  CE2 TYR A 184       4.303  17.637   5.978  1.00  3.10              
ATOM   1453  CZ  TYR A 184       4.189  16.443   6.646  1.00  3.10              
ATOM   1454  OH  TYR A 184       3.906  16.428   8.028  1.00  3.10              
ATOM   1455  C   TYR A 184       3.533  16.562   0.460  1.00  3.10              
ATOM   1456  O   TYR A 184       2.670  17.433   0.382  1.00  3.10              
ATOM   1457  N   ILE A 185       4.235  16.168  -0.620  1.00  3.10              
ATOM   1458  CA  ILE A 185       3.996  16.827  -1.872  1.00  3.10              
ATOM   1459  CB  ILE A 185       4.995  16.556  -2.962  1.00  3.10              
ATOM   1460  CG1 ILE A 185       6.388  17.105  -2.602  1.00  3.10              
ATOM   1461  CG2 ILE A 185       4.459  17.259  -4.221  1.00  3.10              
ATOM   1462  CD1 ILE A 185       6.477  18.633  -2.647  1.00  3.10              
ATOM   1463  C   ILE A 185       2.614  16.539  -2.365  1.00  3.10              
ATOM   1464  O   ILE A 185       1.980  17.428  -2.929  1.00  3.10              
ATOM   1465  N   GLU A 186       2.102  15.300  -2.207  1.00  3.10              
ATOM   1466  CA  GLU A 186       0.791  15.070  -2.733  1.00  3.10              
ATOM   1467  CB  GLU A 186       0.414  13.603  -3.018  1.00  3.10              
ATOM   1468  CG  GLU A 186       0.501  12.589  -1.889  1.00  3.10              
ATOM   1469  CD  GLU A 186       0.475  11.246  -2.604  1.00  3.10              
ATOM   1470  OE1 GLU A 186       1.514  10.914  -3.237  1.00  3.10              
ATOM   1471  OE2 GLU A 186      -0.575  10.550  -2.547  1.00  3.10              
ATOM   1472  C   GLU A 186      -0.241  15.824  -1.956  1.00  3.10              
ATOM   1473  O   GLU A 186      -1.215  16.290  -2.543  1.00  3.10              
ATOM   1474  N   GLY A 187      -0.060  15.984  -0.627  1.00  3.10              
ATOM   1475  CA  GLY A 187      -1.000  16.716   0.171  1.00  3.10              
ATOM   1476  C   GLY A 187      -1.025  18.137  -0.296  1.00  3.10              
ATOM   1477  O   GLY A 187      -2.092  18.739  -0.397  1.00  3.10              
ATOM   1478  N   GLU A 188       0.158  18.716  -0.585  1.00  3.10              
ATOM   1479  CA  GLU A 188       0.219  20.088  -0.989  1.00  3.10              
ATOM   1480  CB  GLU A 188       1.651  20.653  -1.058  1.00  3.10              
ATOM   1481  CG  GLU A 188       1.669  22.185  -1.109  1.00  3.10              
ATOM   1482  CD  GLU A 188       3.020  22.679  -0.605  1.00  3.10              
ATOM   1483  OE1 GLU A 188       3.141  22.887   0.632  1.00  3.10              
ATOM   1484  OE2 GLU A 188       3.946  22.854  -1.440  1.00  3.10              
ATOM   1485  C   GLU A 188      -0.452  20.243  -2.314  1.00  3.10              
ATOM   1486  O   GLU A 188      -1.169  21.213  -2.539  1.00  3.10              
ATOM   1487  N   MET A 189      -0.250  19.284  -3.234  1.00  3.11              
ATOM   1488  CA  MET A 189      -0.845  19.374  -4.534  1.00  3.11              
ATOM   1489  CB  MET A 189      -0.327  18.307  -5.509  1.00  3.11              
ATOM   1490  CG  MET A 189       0.965  18.735  -6.212  1.00  3.11              
ATOM   1491  SD  MET A 189       1.944  17.365  -6.880  1.00  3.11              
ATOM   1492  CE  MET A 189       0.486  16.455  -7.459  1.00  3.11              
ATOM   1493  C   MET A 189      -2.329  19.302  -4.426  1.00  3.11              
ATOM   1494  O   MET A 189      -3.032  20.020  -5.131  1.00  3.11              
ATOM   1495  N   ARG A 190      -2.851  18.438  -3.540  1.00  3.15              
ATOM   1496  CA  ARG A 190      -4.266  18.298  -3.414  1.00  3.15              
ATOM   1497  CB  ARG A 190      -4.678  17.091  -2.561  1.00  3.15              
ATOM   1498  CG  ARG A 190      -6.185  16.886  -2.573  1.00  3.15              
ATOM   1499  CD  ARG A 190      -6.613  15.427  -2.705  1.00  3.15              
ATOM   1500  NE  ARG A 190      -6.700  14.818  -1.353  1.00  3.15              
ATOM   1501  CZ  ARG A 190      -7.645  13.862  -1.118  1.00  3.15              
ATOM   1502  NH1 ARG A 190      -8.569  13.561  -2.077  1.00  3.15              
ATOM   1503  NH2 ARG A 190      -7.658  13.194   0.071  1.00  3.15              
ATOM   1504  C   ARG A 190      -4.852  19.560  -2.863  1.00  3.15              
ATOM   1505  O   ARG A 190      -5.924  19.982  -3.291  1.00  3.15              
ATOM   1506  N   THR A 191      -4.165  20.209  -1.901  1.00  3.23              
ATOM   1507  CA  THR A 191      -4.706  21.403  -1.326  1.00  3.23              
ATOM   1508  CB  THR A 191      -3.932  21.931  -0.145  1.00  3.23              
ATOM   1509  OG1 THR A 191      -4.698  22.919   0.529  1.00  3.23              
ATOM   1510  CG2 THR A 191      -2.603  22.541  -0.617  1.00  3.23              
ATOM   1511  C   THR A 191      -4.759  22.456  -2.382  1.00  3.23              
ATOM   1512  O   THR A 191      -5.740  23.190  -2.477  1.00  3.23              
ATOM   1513  N   ARG A 192      -3.706  22.549  -3.217  1.00  3.91              
ATOM   1514  CA  ARG A 192      -3.653  23.563  -4.218  1.00  3.91              
ATOM   1515  CB  ARG A 192      -2.286  23.680  -4.911  1.00  3.91              
ATOM   1516  CG  ARG A 192      -1.254  24.256  -3.938  1.00  3.91              
ATOM   1517  CD  ARG A 192      -0.034  24.915  -4.579  1.00  3.91              
ATOM   1518  NE  ARG A 192       0.684  25.608  -3.472  1.00  3.91              
ATOM   1519  CZ  ARG A 192       0.265  26.844  -3.075  1.00  3.91              
ATOM   1520  NH1 ARG A 192      -0.758  27.449  -3.737  1.00  3.91              
ATOM   1521  NH2 ARG A 192       0.842  27.468  -2.007  1.00  3.91              
ATOM   1522  C   ARG A 192      -4.743  23.359  -5.216  1.00  3.91              
ATOM   1523  O   ARG A 192      -5.355  24.332  -5.633  1.00  3.91              
ATOM   1524  N   ILE A 193      -5.043  22.118  -5.643  1.00  3.95              
ATOM   1525  CA  ILE A 193      -6.100  21.991  -6.606  1.00  3.95              
ATOM   1526  CB  ILE A 193      -6.123  20.727  -7.419  1.00  3.95              
ATOM   1527  CG1 ILE A 193      -6.303  19.442  -6.605  1.00  3.95              
ATOM   1528  CG2 ILE A 193      -4.844  20.756  -8.264  1.00  3.95              
ATOM   1529  CD1 ILE A 193      -6.572  18.241  -7.513  1.00  3.95              
ATOM   1530  C   ILE A 193      -7.428  22.334  -6.009  1.00  3.95              
ATOM   1531  O   ILE A 193      -8.271  22.930  -6.675  1.00  3.95              
ATOM   1532  N   ARG A 194      -7.664  21.972  -4.737  1.00  4.55              
ATOM   1533  CA  ARG A 194      -8.923  22.249  -4.108  1.00  4.55              
ATOM   1534  CB  ARG A 194      -8.982  21.646  -2.691  1.00  4.55              
ATOM   1535  CG  ARG A 194     -10.390  21.458  -2.124  1.00  4.55              
ATOM   1536  CD  ARG A 194     -10.404  20.583  -0.868  1.00  4.55              
ATOM   1537  NE  ARG A 194     -11.824  20.320  -0.501  1.00  4.55              
ATOM   1538  CZ  ARG A 194     -12.465  21.130   0.391  1.00  4.55              
ATOM   1539  NH1 ARG A 194     -11.812  22.195   0.939  1.00  4.55              
ATOM   1540  NH2 ARG A 194     -13.759  20.870   0.739  1.00  4.55              
ATOM   1541  C   ARG A 194      -9.105  23.740  -4.032  1.00  4.55              
ATOM   1542  O   ARG A 194     -10.204  24.250  -4.243  1.00  4.55              
ATOM   1543  N   TYR A 195      -8.022  24.466  -3.689  1.00  4.53              
ATOM   1544  CA  TYR A 195      -7.982  25.901  -3.551  1.00  4.53              
ATOM   1545  CB  TYR A 195      -6.705  26.369  -2.836  1.00  4.53              
ATOM   1546  CG  TYR A 195      -6.940  27.765  -2.375  1.00  4.53              
ATOM   1547  CD1 TYR A 195      -6.922  28.821  -3.254  1.00  4.53              
ATOM   1548  CD2 TYR A 195      -7.169  28.011  -1.042  1.00  4.53              
ATOM   1549  CE1 TYR A 195      -7.141  30.104  -2.808  1.00  4.53              
ATOM   1550  CE2 TYR A 195      -7.389  29.290  -0.590  1.00  4.53              
ATOM   1551  CZ  TYR A 195      -7.375  30.340  -1.475  1.00  4.53              
ATOM   1552  OH  TYR A 195      -7.600  31.654  -1.014  1.00  4.53              
ATOM   1553  C   TYR A 195      -8.020  26.562  -4.907  1.00  4.53              
ATOM   1554  O   TYR A 195      -8.594  27.635  -5.078  1.00  4.53              
ATOM   1555  N   ASN A 196      -7.391  25.907  -5.901  1.00  3.68              
ATOM   1556  CA  ASN A 196      -7.144  26.332  -7.255  1.00  3.68              
ATOM   1557  CB  ASN A 196      -8.404  26.772  -8.010  1.00  3.68              
ATOM   1558  CG  ASN A 196      -8.099  26.589  -9.487  1.00  3.68              
ATOM   1559  OD1 ASN A 196      -7.988  27.553 -10.243  1.00  3.68              
ATOM   1560  ND2 ASN A 196      -7.941  25.303  -9.901  1.00  3.68              
ATOM   1561  C   ASN A 196      -6.117  27.444  -7.274  1.00  3.68              
ATOM   1562  O   ASN A 196      -6.051  28.223  -8.221  1.00  3.68              
ATOM   1563  N   ARG A 197      -5.218  27.454  -6.265  1.00  3.69              
ATOM   1564  CA  ARG A 197      -4.198  28.434  -5.953  1.00  3.69              
ATOM   1565  CB  ARG A 197      -3.367  28.038  -4.724  1.00  3.69              
ATOM   1566  CG  ARG A 197      -4.078  28.059  -3.377  1.00  3.69              
ATOM   1567  CD  ARG A 197      -3.209  27.510  -2.245  1.00  3.69              
ATOM   1568  NE  ARG A 197      -3.941  27.709  -0.963  1.00  3.69              
ATOM   1569  CZ  ARG A 197      -3.718  28.834  -0.223  1.00  3.69              
ATOM   1570  NH1 ARG A 197      -2.844  29.782  -0.670  1.00  3.69              
ATOM   1571  NH2 ARG A 197      -4.368  29.008   0.965  1.00  3.69              
ATOM   1572  C   ARG A 197      -3.137  28.672  -7.009  1.00  3.69              
ATOM   1573  O   ARG A 197      -2.741  29.816  -7.218  1.00  3.69              
ATOM   1574  N   ARG A 198      -2.600  27.630  -7.674  1.00  3.51              
ATOM   1575  CA  ARG A 198      -1.543  27.824  -8.650  1.00  3.51              
ATOM   1576  CB  ARG A 198      -2.020  28.585  -9.902  1.00  3.51              
ATOM   1577  CG  ARG A 198      -0.980  28.658 -11.019  1.00  3.51              
ATOM   1578  CD  ARG A 198      -1.485  29.384 -12.267  1.00  3.51              
ATOM   1579  NE  ARG A 198      -0.447  29.226 -13.323  1.00  3.51              
ATOM   1580  CZ  ARG A 198      -0.818  28.916 -14.600  1.00  3.51              
ATOM   1581  NH1 ARG A 198      -2.139  28.788 -14.918  1.00  3.51              
ATOM   1582  NH2 ARG A 198       0.137  28.723 -15.556  1.00  3.51              
ATOM   1583  C   ARG A 198      -0.329  28.536  -8.091  1.00  3.51              
ATOM   1584  O   ARG A 198       0.039  29.602  -8.580  1.00  3.51              
ATOM   1585  N   SER A 199       0.351  27.958  -7.070  1.00  3.99              
ATOM   1586  CA  SER A 199       1.509  28.610  -6.489  1.00  3.99              
ATOM   1587  CB  SER A 199       1.437  28.811  -4.968  1.00  3.99              
ATOM   1588  OG  SER A 199       0.400  29.720  -4.635  1.00  3.99              
ATOM   1589  C   SER A 199       2.779  27.850  -6.732  1.00  3.99              
ATOM   1590  O   SER A 199       2.786  26.721  -7.209  1.00  3.99              
ATOM   1591  N   ALA A 200       3.916  28.498  -6.400  1.00  3.52              
ATOM   1592  CA  ALA A 200       5.234  27.948  -6.570  1.00  3.52              
ATOM   1593  CB  ALA A 200       6.289  29.052  -6.599  1.00  3.52              
ATOM   1594  C   ALA A 200       5.534  27.037  -5.412  1.00  3.52              
ATOM   1595  O   ALA A 200       5.021  27.242  -4.313  1.00  3.52              
ATOM   1596  N   PRO A 201       6.375  26.043  -5.605  1.00  3.59              
ATOM   1597  CA  PRO A 201       6.692  25.169  -4.520  1.00  3.59              
ATOM   1598  CD  PRO A 201       6.467  25.325  -6.862  1.00  3.59              
ATOM   1599  CB  PRO A 201       7.524  24.033  -5.095  1.00  3.59              
ATOM   1600  CG  PRO A 201       6.970  23.907  -6.516  1.00  3.59              
ATOM   1601  C   PRO A 201       7.346  25.896  -3.407  1.00  3.59              
ATOM   1602  O   PRO A 201       8.087  26.848  -3.648  1.00  3.59              
ATOM   1603  N   ASP A 202       7.039  25.478  -2.170  1.00  3.53              
ATOM   1604  CA  ASP A 202       7.650  26.111  -1.049  1.00  3.53              
ATOM   1605  CB  ASP A 202       6.854  26.032   0.258  1.00  3.53              
ATOM   1606  CG  ASP A 202       5.848  27.170   0.294  1.00  3.53              
ATOM   1607  OD1 ASP A 202       5.423  27.632  -0.797  1.00  3.53              
ATOM   1608  OD2 ASP A 202       5.495  27.598   1.424  1.00  3.53              
ATOM   1609  C   ASP A 202       8.975  25.475  -0.806  1.00  3.53              
ATOM   1610  O   ASP A 202       9.248  24.351  -1.226  1.00  3.53              
ATOM   1611  N   PRO A 203       9.794  26.199  -0.095  1.00  3.16              
ATOM   1612  CA  PRO A 203      11.142  25.821   0.202  1.00  3.16              
ATOM   1613  CD  PRO A 203       9.483  27.534   0.370  1.00  3.16              
ATOM   1614  CB  PRO A 203      11.724  26.940   1.062  1.00  3.16              
ATOM   1615  CG  PRO A 203      10.842  28.154   0.736  1.00  3.16              
ATOM   1616  C   PRO A 203      11.205  24.495   0.878  1.00  3.16              
ATOM   1617  O   PRO A 203      12.147  23.753   0.614  1.00  3.16              
ATOM   1618  N   SER A 204      10.235  24.182   1.757  1.00  3.18              
ATOM   1619  CA  SER A 204      10.255  22.937   2.461  1.00  3.18              
ATOM   1620  CB  SER A 204       9.112  22.811   3.484  1.00  3.18              
ATOM   1621  OG  SER A 204       9.182  21.556   4.143  1.00  3.18              
ATOM   1622  C   SER A 204      10.098  21.818   1.476  1.00  3.18              
ATOM   1623  O   SER A 204      10.881  20.871   1.506  1.00  3.18              
ATOM   1624  N   VAL A 205       9.093  21.900   0.569  1.00  3.14              
ATOM   1625  CA  VAL A 205       8.851  20.830  -0.364  1.00  3.14              
ATOM   1626  CB  VAL A 205       7.629  20.967  -1.252  1.00  3.14              
ATOM   1627  CG1 VAL A 205       6.358  20.881  -0.395  1.00  3.14              
ATOM   1628  CG2 VAL A 205       7.730  22.242  -2.102  1.00  3.14              
ATOM   1629  C   VAL A 205      10.014  20.672  -1.283  1.00  3.14              
ATOM   1630  O   VAL A 205      10.423  19.551  -1.575  1.00  3.14              
ATOM   1631  N   ILE A 206      10.573  21.792  -1.773  1.00  3.13              
ATOM   1632  CA  ILE A 206      11.666  21.724  -2.695  1.00  3.13              
ATOM   1633  CB  ILE A 206      11.981  23.044  -3.353  1.00  3.13              
ATOM   1634  CG1 ILE A 206      13.277  22.977  -4.183  1.00  3.13              
ATOM   1635  CG2 ILE A 206      11.922  24.147  -2.298  1.00  3.13              
ATOM   1636  CD1 ILE A 206      13.174  22.145  -5.459  1.00  3.13              
ATOM   1637  C   ILE A 206      12.853  21.106  -2.029  1.00  3.13              
ATOM   1638  O   ILE A 206      13.549  20.299  -2.640  1.00  3.13              
ATOM   1639  N   THR A 207      13.110  21.449  -0.753  1.00  3.12              
ATOM   1640  CA  THR A 207      14.235  20.909  -0.050  1.00  3.12              
ATOM   1641  CB  THR A 207      14.354  21.473   1.336  1.00  3.12              
ATOM   1642  OG1 THR A 207      14.505  22.882   1.272  1.00  3.12              
ATOM   1643  CG2 THR A 207      15.567  20.836   2.034  1.00  3.12              
ATOM   1644  C   THR A 207      14.071  19.425   0.072  1.00  3.12              
ATOM   1645  O   THR A 207      15.022  18.679  -0.149  1.00  3.12              
ATOM   1646  N   LEU A 208      12.855  18.954   0.416  1.00  3.13              
ATOM   1647  CA  LEU A 208      12.650  17.558   0.648  1.00  3.13              
ATOM   1648  CB  LEU A 208      11.263  17.258   1.252  1.00  3.13              
ATOM   1649  CG  LEU A 208      11.143  15.866   1.910  1.00  3.13              
ATOM   1650  CD1 LEU A 208       9.741  15.644   2.486  1.00  3.13              
ATOM   1651  CD2 LEU A 208      11.565  14.728   0.977  1.00  3.13              
ATOM   1652  C   LEU A 208      12.837  16.829  -0.647  1.00  3.13              
ATOM   1653  O   LEU A 208      13.465  15.774  -0.688  1.00  3.13              
ATOM   1654  N   GLU A 209      12.329  17.394  -1.757  1.00  3.10              
ATOM   1655  CA  GLU A 209      12.419  16.729  -3.022  1.00  3.10              
ATOM   1656  CB  GLU A 209      11.783  17.506  -4.182  1.00  3.10              
ATOM   1657  CG  GLU A 209      12.549  18.729  -4.661  1.00  3.10              
ATOM   1658  CD  GLU A 209      12.049  19.042  -6.062  1.00  3.10              
ATOM   1659  OE1 GLU A 209      12.240  18.186  -6.966  1.00  3.10              
ATOM   1660  OE2 GLU A 209      11.470  20.144  -6.246  1.00  3.10              
ATOM   1661  C   GLU A 209      13.855  16.564  -3.390  1.00  3.10              
ATOM   1662  O   GLU A 209      14.255  15.510  -3.879  1.00  3.10              
ATOM   1663  N   ASN A 210      14.667  17.614  -3.162  1.00  3.29              
ATOM   1664  CA  ASN A 210      16.047  17.599  -3.549  1.00  3.29              
ATOM   1665  CB  ASN A 210      16.774  18.911  -3.209  1.00  3.29              
ATOM   1666  CG  ASN A 210      16.191  20.035  -4.056  1.00  3.29              
ATOM   1667  OD1 ASN A 210      15.796  21.077  -3.535  1.00  3.29              
ATOM   1668  ND2 ASN A 210      16.140  19.823  -5.398  1.00  3.29              
ATOM   1669  C   ASN A 210      16.748  16.517  -2.794  1.00  3.29              
ATOM   1670  O   ASN A 210      17.514  15.746  -3.368  1.00  3.29              
ATOM   1671  N   SER A 211      16.487  16.445  -1.477  1.00  4.17              
ATOM   1672  CA  SER A 211      17.107  15.534  -0.558  1.00  4.17              
ATOM   1673  CB  SER A 211      16.958  15.957   0.912  1.00  4.17              
ATOM   1674  OG  SER A 211      17.684  17.150   1.159  1.00  4.17              
ATOM   1675  C   SER A 211      16.490  14.175  -0.651  1.00  4.17              
ATOM   1676  O   SER A 211      16.624  13.387   0.280  1.00  4.17              
ATOM   1677  N   TRP A 212      15.765  13.853  -1.731  1.00  3.14              
ATOM   1678  CA  TRP A 212      15.072  12.604  -1.725  1.00  3.14              
ATOM   1679  CB  TRP A 212      14.199  12.372  -2.952  1.00  3.14              
ATOM   1680  CG  TRP A 212      13.311  11.215  -2.650  1.00  3.14              
ATOM   1681  CD2 TRP A 212      12.174  11.405  -1.819  1.00  3.14              
ATOM   1682  CD1 TRP A 212      13.374   9.888  -2.953  1.00  3.14              
ATOM   1683  NE1 TRP A 212      12.330   9.231  -2.352  1.00  3.14              
ATOM   1684  CE2 TRP A 212      11.586  10.156  -1.649  1.00  3.14              
ATOM   1685  CE3 TRP A 212      11.667  12.542  -1.271  1.00  3.14              
ATOM   1686  CZ2 TRP A 212      10.450  10.020  -0.923  1.00  3.14              
ATOM   1687  CZ3 TRP A 212      10.548  12.397  -0.507  1.00  3.14              
ATOM   1688  CH2 TRP A 212       9.965  11.169  -0.347  1.00  3.14              
ATOM   1689  C   TRP A 212      15.993  11.422  -1.650  1.00  3.14              
ATOM   1690  O   TRP A 212      15.754  10.513  -0.859  1.00  3.14              
ATOM   1691  N   GLY A 213      17.053  11.381  -2.480  1.00  3.13              
ATOM   1692  CA  GLY A 213      17.945  10.255  -2.510  1.00  3.13              
ATOM   1693  C   GLY A 213      18.632  10.146  -1.187  1.00  3.13              
ATOM   1694  O   GLY A 213      18.882   9.051  -0.684  1.00  3.13              
ATOM   1695  N   ARG A 214      18.982  11.300  -0.597  1.00  3.13              
ATOM   1696  CA  ARG A 214      19.692  11.305   0.648  1.00  3.13              
ATOM   1697  CB  ARG A 214      19.985  12.725   1.164  1.00  3.13              
ATOM   1698  CG  ARG A 214      20.931  13.549   0.291  1.00  3.13              
ATOM   1699  CD  ARG A 214      22.402  13.408   0.683  1.00  3.13              
ATOM   1700  NE  ARG A 214      22.993  12.340  -0.170  1.00  3.13              
ATOM   1701  CZ  ARG A 214      23.527  12.665  -1.384  1.00  3.13              
ATOM   1702  NH1 ARG A 214      23.536  13.965  -1.798  1.00  3.13              
ATOM   1703  NH2 ARG A 214      24.053  11.690  -2.182  1.00  3.13              
ATOM   1704  C   ARG A 214      18.837  10.664   1.689  1.00  3.13              
ATOM   1705  O   ARG A 214      19.309   9.844   2.471  1.00  3.13              
ATOM   1706  N   LEU A 215      17.543  11.025   1.715  1.00  3.12              
ATOM   1707  CA  LEU A 215      16.655  10.559   2.733  1.00  3.12              
ATOM   1708  CB  LEU A 215      15.293  11.255   2.684  1.00  3.12              
ATOM   1709  CG  LEU A 215      14.326  10.774   3.774  1.00  3.12              
ATOM   1710  CD1 LEU A 215      14.749  11.239   5.181  1.00  3.12              
ATOM   1711  CD2 LEU A 215      12.896  11.162   3.394  1.00  3.12              
ATOM   1712  C   LEU A 215      16.463   9.083   2.594  1.00  3.12              
ATOM   1713  O   LEU A 215      16.413   8.376   3.597  1.00  3.12              
ATOM   1714  N   SER A 216      16.348   8.580   1.348  1.00  3.12              
ATOM   1715  CA  SER A 216      16.107   7.190   1.123  1.00  3.12              
ATOM   1716  CB  SER A 216      15.809   6.868  -0.356  1.00  3.12              
ATOM   1717  OG  SER A 216      15.440   5.504  -0.497  1.00  3.12              
ATOM   1718  C   SER A 216      17.299   6.407   1.584  1.00  3.12              
ATOM   1719  O   SER A 216      17.144   5.354   2.196  1.00  3.12              
ATOM   1720  N   THR A 217      18.524   6.908   1.317  1.00  3.12              
ATOM   1721  CA  THR A 217      19.712   6.202   1.693  1.00  3.12              
ATOM   1722  CB  THR A 217      20.977   6.800   1.141  1.00  3.12              
ATOM   1723  OG1 THR A 217      22.030   5.854   1.238  1.00  3.12              
ATOM   1724  CG2 THR A 217      21.347   8.072   1.920  1.00  3.12              
ATOM   1725  C   THR A 217      19.801   6.141   3.183  1.00  3.12              
ATOM   1726  O   THR A 217      20.144   5.101   3.741  1.00  3.12              
ATOM   1727  N   ALA A 218      19.476   7.256   3.865  1.00  3.12              
ATOM   1728  CA  ALA A 218      19.561   7.336   5.294  1.00  3.12              
ATOM   1729  CB  ALA A 218      19.197   8.728   5.841  1.00  3.12              
ATOM   1730  C   ALA A 218      18.604   6.354   5.879  1.00  3.12              
ATOM   1731  O   ALA A 218      18.922   5.670   6.849  1.00  3.12              
ATOM   1732  N   ILE A 219      17.397   6.253   5.297  1.00  3.12              
ATOM   1733  CA  ILE A 219      16.415   5.416   5.910  1.00  3.12              
ATOM   1734  CB  ILE A 219      15.015   5.654   5.416  1.00  3.12              
ATOM   1735  CG1 ILE A 219      14.003   5.364   6.538  1.00  3.12              
ATOM   1736  CG2 ILE A 219      14.784   4.840   4.142  1.00  3.12              
ATOM   1737  CD1 ILE A 219      14.108   3.995   7.197  1.00  3.12              
ATOM   1738  C   ILE A 219      16.839   3.981   5.777  1.00  3.12              
ATOM   1739  O   ILE A 219      16.694   3.217   6.728  1.00  3.12              
ATOM   1740  N   GLN A 220      17.383   3.555   4.610  1.00  3.14              
ATOM   1741  CA  GLN A 220      17.752   2.176   4.512  1.00  3.14              
ATOM   1742  CB  GLN A 220      17.880   1.631   3.086  1.00  3.14              
ATOM   1743  CG  GLN A 220      16.477   1.603   2.468  1.00  3.14              
ATOM   1744  CD  GLN A 220      16.403   0.555   1.374  1.00  3.14              
ATOM   1745  OE1 GLN A 220      16.927  -0.548   1.521  1.00  3.14              
ATOM   1746  NE2 GLN A 220      15.705   0.893   0.258  1.00  3.14              
ATOM   1747  C   GLN A 220      18.919   1.859   5.401  1.00  3.14              
ATOM   1748  O   GLN A 220      19.020   0.761   5.937  1.00  3.14              
ATOM   1749  N   GLU A 221      19.819   2.834   5.584  1.00  3.17              
ATOM   1750  CA  GLU A 221      21.006   2.822   6.396  1.00  3.17              
ATOM   1751  CB  GLU A 221      21.851   4.082   6.148  1.00  3.17              
ATOM   1752  CG  GLU A 221      23.220   4.072   6.823  1.00  3.17              
ATOM   1753  CD  GLU A 221      24.185   3.339   5.905  1.00  3.17              
ATOM   1754  OE1 GLU A 221      23.737   2.389   5.209  1.00  3.17              
ATOM   1755  OE2 GLU A 221      25.384   3.726   5.884  1.00  3.17              
ATOM   1756  C   GLU A 221      20.646   2.809   7.862  1.00  3.17              
ATOM   1757  O   GLU A 221      21.521   2.698   8.716  1.00  3.17              
ATOM   1758  N   SER A 222      19.367   3.028   8.214  1.00  3.93              
ATOM   1759  CA  SER A 222      19.006   3.227   9.596  1.00  3.93              
ATOM   1760  CB  SER A 222      17.560   3.714   9.768  1.00  3.93              
ATOM   1761  OG  SER A 222      17.414   5.007   9.199  1.00  3.93              
ATOM   1762  C   SER A 222      19.218   2.047  10.503  1.00  3.93              
ATOM   1763  O   SER A 222      18.842   0.909  10.227  1.00  3.93              
ATOM   1764  N   ASN A 223      19.831   2.331  11.670  1.00  4.07              
ATOM   1765  CA  ASN A 223      19.990   1.331  12.677  1.00  4.07              
ATOM   1766  CB  ASN A 223      21.262   1.489  13.526  1.00  4.07              
ATOM   1767  CG  ASN A 223      22.465   1.148  12.658  1.00  4.07              
ATOM   1768  OD1 ASN A 223      23.385   1.950  12.509  1.00  4.07              
ATOM   1769  ND2 ASN A 223      22.462  -0.079  12.071  1.00  4.07              
ATOM   1770  C   ASN A 223      18.828   1.531  13.586  1.00  4.07              
ATOM   1771  O   ASN A 223      18.888   2.315  14.531  1.00  4.07              
ATOM   1772  N   GLN A 224      17.752   0.762  13.348  1.00  3.63              
ATOM   1773  CA  GLN A 224      16.560   0.888  14.138  1.00  3.63              
ATOM   1774  CB  GLN A 224      16.860   0.845  15.651  1.00  3.63              
ATOM   1775  CG  GLN A 224      15.624   0.852  16.557  1.00  3.63              
ATOM   1776  CD  GLN A 224      16.095   0.809  18.004  1.00  3.63              
ATOM   1777  OE1 GLN A 224      16.662  -0.184  18.457  1.00  3.63              
ATOM   1778  NE2 GLN A 224      15.857   1.920  18.752  1.00  3.63              
ATOM   1779  C   GLN A 224      15.848   2.167  13.808  1.00  3.63              
ATOM   1780  O   GLN A 224      15.033   2.658  14.587  1.00  3.63              
ATOM   1781  N   GLY A 225      16.103   2.722  12.609  1.00  3.62              
ATOM   1782  CA  GLY A 225      15.393   3.901  12.191  1.00  3.62              
ATOM   1783  C   GLY A 225      16.211   5.116  12.498  1.00  3.62              
ATOM   1784  O   GLY A 225      15.967   6.183  11.936  1.00  3.62              
ATOM   1785  N   ALA A 226      17.209   4.999  13.394  1.00  4.05              
ATOM   1786  CA  ALA A 226      17.993   6.154  13.713  1.00  4.05              
ATOM   1787  CB  ALA A 226      18.838   5.995  14.990  1.00  4.05              
ATOM   1788  C   ALA A 226      18.926   6.379  12.570  1.00  4.05              
ATOM   1789  O   ALA A 226      19.339   5.424  11.916  1.00  4.05              
ATOM   1790  N   PHE A 227      19.279   7.644  12.252  1.00  4.00              
ATOM   1791  CA  PHE A 227      20.250   7.686  11.206  1.00  4.00              
ATOM   1792  CB  PHE A 227      19.807   8.021   9.751  1.00  4.00              
ATOM   1793  CG  PHE A 227      18.924   9.204   9.510  1.00  4.00              
ATOM   1794  CD1 PHE A 227      19.448  10.453   9.283  1.00  4.00              
ATOM   1795  CD2 PHE A 227      17.554   9.055   9.460  1.00  4.00              
ATOM   1796  CE1 PHE A 227      18.639  11.538   9.035  1.00  4.00              
ATOM   1797  CE2 PHE A 227      16.734  10.132   9.212  1.00  4.00              
ATOM   1798  CZ  PHE A 227      17.275  11.377   8.998  1.00  4.00              
ATOM   1799  C   PHE A 227      21.554   8.255  11.651  1.00  4.00              
ATOM   1800  O   PHE A 227      21.644   9.063  12.579  1.00  4.00              
ATOM   1801  N   ALA A 228      22.628   7.770  10.995  1.00  4.23              
ATOM   1802  CA  ALA A 228      23.946   8.079  11.448  1.00  4.23              
ATOM   1803  CB  ALA A 228      25.039   7.502  10.531  1.00  4.23              
ATOM   1804  C   ALA A 228      24.095   9.556  11.460  1.00  4.23              
ATOM   1805  O   ALA A 228      24.400  10.122  12.504  1.00  4.23              
ATOM   1806  N   SER A 229      23.795  10.237  10.340  1.00  4.26              
ATOM   1807  CA  SER A 229      23.940  11.661  10.352  1.00  4.26              
ATOM   1808  CB  SER A 229      24.948  12.185   9.312  1.00  4.26              
ATOM   1809  OG  SER A 229      24.500  11.890   7.998  1.00  4.26              
ATOM   1810  C   SER A 229      22.603  12.235  10.020  1.00  4.26              
ATOM   1811  O   SER A 229      21.881  11.680   9.195  1.00  4.26              
ATOM   1812  N   PRO A 230      22.258  13.315  10.681  1.00  4.08              
ATOM   1813  CA  PRO A 230      20.988  13.936  10.430  1.00  4.08              
ATOM   1814  CD  PRO A 230      22.590  13.402  12.094  1.00  4.08              
ATOM   1815  CB  PRO A 230      20.673  14.800  11.649  1.00  4.08              
ATOM   1816  CG  PRO A 230      21.392  14.069  12.789  1.00  4.08              
ATOM   1817  C   PRO A 230      20.891  14.650   9.126  1.00  4.08              
ATOM   1818  O   PRO A 230      21.875  15.231   8.676  1.00  4.08              
ATOM   1819  N   ILE A 231      19.687  14.634   8.526  1.00  3.05              
ATOM   1820  CA  ILE A 231      19.439  15.240   7.255  1.00  3.05              
ATOM   1821  CB  ILE A 231      18.563  14.375   6.381  1.00  3.05              
ATOM   1822  CG1 ILE A 231      18.553  14.879   4.931  1.00  3.05              
ATOM   1823  CG2 ILE A 231      17.172  14.260   7.028  1.00  3.05              
ATOM   1824  CD1 ILE A 231      17.952  13.873   3.950  1.00  3.05              
ATOM   1825  C   ILE A 231      18.763  16.544   7.541  1.00  3.05              
ATOM   1826  O   ILE A 231      17.920  16.622   8.432  1.00  3.05              
ATOM   1827  N   GLN A 232      19.152  17.614   6.813  1.00  2.92              
ATOM   1828  CA  GLN A 232      18.643  18.934   7.065  1.00  2.92              
ATOM   1829  CB  GLN A 232      19.738  19.991   6.842  1.00  2.92              
ATOM   1830  CG  GLN A 232      19.322  21.441   7.075  1.00  2.92              
ATOM   1831  CD  GLN A 232      20.551  22.295   6.795  1.00  2.92              
ATOM   1832  OE1 GLN A 232      21.512  22.285   7.563  1.00  2.92              
ATOM   1833  NE2 GLN A 232      20.535  23.047   5.662  1.00  2.92              
ATOM   1834  C   GLN A 232      17.507  19.200   6.116  1.00  2.92              
ATOM   1835  O   GLN A 232      17.632  19.004   4.907  1.00  2.92              
ATOM   1836  N   LEU A 233      16.350  19.647   6.652  1.00  2.96              
ATOM   1837  CA  LEU A 233      15.194  19.892   5.831  1.00  2.96              
ATOM   1838  CB  LEU A 233      14.156  18.769   5.992  1.00  2.96              
ATOM   1839  CG  LEU A 233      12.904  18.872   5.107  1.00  2.96              
ATOM   1840  CD1 LEU A 233      13.231  18.655   3.619  1.00  2.96              
ATOM   1841  CD2 LEU A 233      11.812  17.924   5.621  1.00  2.96              
ATOM   1842  C   LEU A 233      14.588  21.176   6.315  1.00  2.96              
ATOM   1843  O   LEU A 233      14.554  21.417   7.516  1.00  2.96              
ATOM   1844  N   GLN A 234      14.063  22.036   5.416  1.00  2.79              
ATOM   1845  CA  GLN A 234      13.612  23.316   5.892  1.00  2.79              
ATOM   1846  CB  GLN A 234      14.180  24.482   5.063  1.00  2.79              
ATOM   1847  CG  GLN A 234      13.749  24.480   3.595  1.00  2.79              
ATOM   1848  CD  GLN A 234      14.421  25.664   2.916  1.00  2.79              
ATOM   1849  OE1 GLN A 234      14.173  26.818   3.260  1.00  2.79              
ATOM   1850  NE2 GLN A 234      15.310  25.378   1.927  1.00  2.79              
ATOM   1851  C   GLN A 234      12.116  23.402   5.909  1.00  2.79              
ATOM   1852  O   GLN A 234      11.434  22.754   5.120  1.00  2.79              
ATOM   1853  N   ARG A 235      11.572  24.209   6.849  1.00  3.29              
ATOM   1854  CA  ARG A 235      10.156  24.427   6.974  1.00  3.29              
ATOM   1855  CB  ARG A 235       9.725  25.146   8.265  1.00  3.29              
ATOM   1856  CG  ARG A 235       9.713  24.264   9.515  1.00  3.29              
ATOM   1857  CD  ARG A 235       9.241  25.020  10.760  1.00  3.29              
ATOM   1858  NE  ARG A 235       9.069  24.041  11.869  1.00  3.29              
ATOM   1859  CZ  ARG A 235       9.018  24.486  13.159  1.00  3.29              
ATOM   1860  NH1 ARG A 235       9.105  25.822  13.424  1.00  3.29              
ATOM   1861  NH2 ARG A 235       8.894  23.593  14.183  1.00  3.29              
ATOM   1862  C   ARG A 235       9.768  25.306   5.834  1.00  3.29              
ATOM   1863  O   ARG A 235      10.630  25.806   5.119  1.00  3.29              
ATOM   1864  N   ARG A 236       8.455  25.513   5.618  1.00  3.55              
ATOM   1865  CA  ARG A 236       8.032  26.343   4.525  1.00  3.55              
ATOM   1866  CB  ARG A 236       6.501  26.443   4.358  1.00  3.55              
ATOM   1867  CG  ARG A 236       5.871  25.119   3.903  1.00  3.55              
ATOM   1868  CD  ARG A 236       4.404  25.216   3.473  1.00  3.55              
ATOM   1869  NE  ARG A 236       4.377  25.253   1.984  1.00  3.55              
ATOM   1870  CZ  ARG A 236       3.222  25.541   1.318  1.00  3.55              
ATOM   1871  NH1 ARG A 236       2.068  25.757   2.015  1.00  3.55              
ATOM   1872  NH2 ARG A 236       3.223  25.608  -0.046  1.00  3.55              
ATOM   1873  C   ARG A 236       8.607  27.696   4.784  1.00  3.55              
ATOM   1874  O   ARG A 236       8.866  28.474   3.867  1.00  3.55              
ATOM   1875  N   ASN A 237       8.826  27.996   6.075  1.00  3.67              
ATOM   1876  CA  ASN A 237       9.397  29.231   6.520  1.00  3.67              
ATOM   1877  CB  ASN A 237       9.585  29.279   8.046  1.00  3.67              
ATOM   1878  CG  ASN A 237       8.217  29.232   8.714  1.00  3.67              
ATOM   1879  OD1 ASN A 237       7.376  30.105   8.503  1.00  3.67              
ATOM   1880  ND2 ASN A 237       7.987  28.179   9.542  1.00  3.67              
ATOM   1881  C   ASN A 237      10.761  29.356   5.915  1.00  3.67              
ATOM   1882  O   ASN A 237      11.248  30.461   5.685  1.00  3.67              
ATOM   1883  N   GLY A 238      11.434  28.222   5.661  1.00  3.69              
ATOM   1884  CA  GLY A 238      12.742  28.284   5.079  1.00  3.69              
ATOM   1885  C   GLY A 238      13.739  28.038   6.159  1.00  3.69              
ATOM   1886  O   GLY A 238      14.940  27.974   5.901  1.00  3.69              
ATOM   1887  N   SER A 239      13.266  27.898   7.410  1.00  3.69              
ATOM   1888  CA  SER A 239      14.189  27.616   8.467  1.00  3.69              
ATOM   1889  CB  SER A 239      13.568  27.680   9.872  1.00  3.69              
ATOM   1890  OG  SER A 239      13.168  29.008  10.173  1.00  3.69              
ATOM   1891  C   SER A 239      14.677  26.222   8.249  1.00  3.69              
ATOM   1892  O   SER A 239      13.989  25.401   7.643  1.00  3.69              
ATOM   1893  N   LYS A 240      15.897  25.919   8.733  1.00  2.91              
ATOM   1894  CA  LYS A 240      16.419  24.608   8.500  1.00  2.91              
ATOM   1895  CB  LYS A 240      17.896  24.571   8.076  1.00  2.91              
ATOM   1896  CG  LYS A 240      18.151  25.208   6.707  1.00  2.91              
ATOM   1897  CD  LYS A 240      17.316  24.604   5.573  1.00  2.91              
ATOM   1898  CE  LYS A 240      17.712  23.178   5.189  1.00  2.91              
ATOM   1899  NZ  LYS A 240      16.838  22.686   4.100  1.00  2.91              
ATOM   1900  C   LYS A 240      16.249  23.779   9.726  1.00  2.91              
ATOM   1901  O   LYS A 240      16.514  24.211  10.846  1.00  2.91              
ATOM   1902  N   PHE A 241      15.784  22.535   9.517  1.00  2.69              
ATOM   1903  CA  PHE A 241      15.530  21.607  10.577  1.00  2.69              
ATOM   1904  CB  PHE A 241      14.083  21.079  10.634  1.00  2.69              
ATOM   1905  CG  PHE A 241      13.305  22.077  11.413  1.00  2.69              
ATOM   1906  CD1 PHE A 241      13.288  21.982  12.786  1.00  2.69              
ATOM   1907  CD2 PHE A 241      12.611  23.093  10.799  1.00  2.69              
ATOM   1908  CE1 PHE A 241      12.588  22.890  13.542  1.00  2.69              
ATOM   1909  CE2 PHE A 241      11.911  24.003  11.553  1.00  2.69              
ATOM   1910  CZ  PHE A 241      11.898  23.903  12.924  1.00  2.69              
ATOM   1911  C   PHE A 241      16.439  20.425  10.467  1.00  2.69              
ATOM   1912  O   PHE A 241      17.219  20.281   9.527  1.00  2.69              
ATOM   1913  N   SER A 242      16.405  19.560  11.495  1.00  2.68              
ATOM   1914  CA  SER A 242      17.211  18.382  11.427  1.00  2.68              
ATOM   1915  CB  SER A 242      18.315  18.331  12.497  1.00  2.68              
ATOM   1916  OG  SER A 242      19.120  17.176  12.316  1.00  2.68              
ATOM   1917  C   SER A 242      16.292  17.225  11.650  1.00  2.68              
ATOM   1918  O   SER A 242      15.342  17.320  12.427  1.00  2.68              
ATOM   1919  N   VAL A 243      16.534  16.111  10.927  1.00  2.74              
ATOM   1920  CA  VAL A 243      15.728  14.929  11.082  1.00  2.74              
ATOM   1921  CB  VAL A 243      15.093  14.485   9.795  1.00  2.74              
ATOM   1922  CG1 VAL A 243      14.313  13.182  10.042  1.00  2.74              
ATOM   1923  CG2 VAL A 243      14.223  15.637   9.259  1.00  2.74              
ATOM   1924  C   VAL A 243      16.649  13.844  11.527  1.00  2.74              
ATOM   1925  O   VAL A 243      17.539  13.441  10.783  1.00  2.74              
ATOM   1926  N   TYR A 244      16.535  13.437  12.805  1.00  3.05              
ATOM   1927  CA  TYR A 244      17.346  12.376  13.330  1.00  3.05              
ATOM   1928  CB  TYR A 244      17.631  12.534  14.826  1.00  3.05              
ATOM   1929  CG  TYR A 244      18.830  11.693  15.085  1.00  3.05              
ATOM   1930  CD1 TYR A 244      20.079  12.181  14.772  1.00  3.05              
ATOM   1931  CD2 TYR A 244      18.722  10.436  15.629  1.00  3.05              
ATOM   1932  CE1 TYR A 244      21.204  11.426  15.001  1.00  3.05              
ATOM   1933  CE2 TYR A 244      19.845   9.675  15.861  1.00  3.05              
ATOM   1934  CZ  TYR A 244      21.088  10.170  15.547  1.00  3.05              
ATOM   1935  OH  TYR A 244      22.243   9.394  15.783  1.00  3.05              
ATOM   1936  C   TYR A 244      16.777  11.002  13.059  1.00  3.05              
ATOM   1937  O   TYR A 244      17.527  10.051  12.845  1.00  3.05              
ATOM   1938  N   ASP A 245      15.434  10.834  13.121  1.00  2.91              
ATOM   1939  CA  ASP A 245      14.867   9.514  12.969  1.00  2.91              
ATOM   1940  CB  ASP A 245      14.212   8.943  14.239  1.00  2.91              
ATOM   1941  CG  ASP A 245      15.312   8.540  15.208  1.00  2.91              
ATOM   1942  OD1 ASP A 245      16.508   8.635  14.824  1.00  2.91              
ATOM   1943  OD2 ASP A 245      14.968   8.122  16.346  1.00  2.91              
ATOM   1944  C   ASP A 245      13.804   9.498  11.924  1.00  2.91              
ATOM   1945  O   ASP A 245      13.158  10.508  11.664  1.00  2.91              
ATOM   1946  N   VAL A 246      13.589   8.308  11.322  1.00  3.81              
ATOM   1947  CA  VAL A 246      12.643   8.115  10.254  1.00  3.81              
ATOM   1948  CB  VAL A 246      12.818   6.842   9.462  1.00  3.81              
ATOM   1949  CG1 VAL A 246      12.272   5.640  10.238  1.00  3.81              
ATOM   1950  CG2 VAL A 246      12.173   7.064   8.085  1.00  3.81              
ATOM   1951  C   VAL A 246      11.215   8.272  10.720  1.00  3.81              
ATOM   1952  O   VAL A 246      10.326   8.555   9.917  1.00  3.81              
ATOM   1953  N   SER A 247      10.941   8.104  12.030  1.00  3.81              
ATOM   1954  CA  SER A 247       9.583   8.136  12.504  1.00  3.81              
ATOM   1955  CB  SER A 247       9.478   7.998  14.033  1.00  3.81              
ATOM   1956  OG  SER A 247      10.130   9.084  14.672  1.00  3.81              
ATOM   1957  C   SER A 247       8.900   9.407  12.093  1.00  3.81              
ATOM   1958  O   SER A 247       7.698   9.412  11.830  1.00  3.81              
ATOM   1959  N   ILE A 248       9.634  10.529  12.017  1.00  3.22              
ATOM   1960  CA  ILE A 248       8.992  11.752  11.622  1.00  3.22              
ATOM   1961  CB  ILE A 248       9.892  12.954  11.728  1.00  3.22              
ATOM   1962  CG1 ILE A 248       9.086  14.245  11.502  1.00  3.22              
ATOM   1963  CG2 ILE A 248      11.082  12.772  10.771  1.00  3.22              
ATOM   1964  CD1 ILE A 248       9.853  15.514  11.868  1.00  3.22              
ATOM   1965  C   ILE A 248       8.521  11.627  10.196  1.00  3.22              
ATOM   1966  O   ILE A 248       7.420  12.043   9.842  1.00  3.22              
ATOM   1967  N   LEU A 249       9.372  11.017   9.360  1.00  3.35              
ATOM   1968  CA  LEU A 249       9.304  10.858   7.938  1.00  3.35              
ATOM   1969  CB  LEU A 249      10.610  10.278   7.409  1.00  3.35              
ATOM   1970  CG  LEU A 249      10.654  10.262   5.886  1.00  3.35              
ATOM   1971  CD1 LEU A 249      10.744  11.692   5.331  1.00  3.35              
ATOM   1972  CD2 LEU A 249      11.762   9.329   5.398  1.00  3.35              
ATOM   1973  C   LEU A 249       8.197   9.955   7.457  1.00  3.35              
ATOM   1974  O   LEU A 249       7.740  10.074   6.318  1.00  3.35              
ATOM   1975  N   ILE A 250       7.741   9.006   8.288  1.00  3.30              
ATOM   1976  CA  ILE A 250       6.846   8.001   7.792  1.00  3.30              
ATOM   1977  CB  ILE A 250       6.472   6.965   8.801  1.00  3.30              
ATOM   1978  CG1 ILE A 250       7.749   6.322   9.357  1.00  3.30              
ATOM   1979  CG2 ILE A 250       5.605   5.929   8.070  1.00  3.30              
ATOM   1980  CD1 ILE A 250       8.599   5.695   8.254  1.00  3.30              
ATOM   1981  C   ILE A 250       5.611   8.592   7.195  1.00  3.30              
ATOM   1982  O   ILE A 250       5.039   7.964   6.305  1.00  3.30              
ATOM   1983  N   PRO A 251       5.080   9.669   7.703  1.00  3.39              
ATOM   1984  CA  PRO A 251       4.008  10.313   6.984  1.00  3.39              
ATOM   1985  CD  PRO A 251       4.941   9.821   9.142  1.00  3.39              
ATOM   1986  CB  PRO A 251       3.317  11.223   7.999  1.00  3.39              
ATOM   1987  CG  PRO A 251       3.596  10.538   9.350  1.00  3.39              
ATOM   1988  C   PRO A 251       4.484  11.040   5.742  1.00  3.39              
ATOM   1989  O   PRO A 251       3.801  10.998   4.719  1.00  3.39              
ATOM   1990  N   ILE A 252       5.661  11.700   5.820  1.00  3.44              
ATOM   1991  CA  ILE A 252       6.207  12.567   4.817  1.00  3.44              
ATOM   1992  CB  ILE A 252       7.352  13.433   5.270  1.00  3.44              
ATOM   1993  CG1 ILE A 252       7.019  14.178   6.563  1.00  3.44              
ATOM   1994  CG2 ILE A 252       7.626  14.449   4.154  1.00  3.44              
ATOM   1995  CD1 ILE A 252       8.165  15.064   7.041  1.00  3.44              
ATOM   1996  C   ILE A 252       6.685  11.884   3.574  1.00  3.44              
ATOM   1997  O   ILE A 252       6.640  12.500   2.516  1.00  3.44              
ATOM   1998  N   ILE A 253       7.266  10.668   3.636  1.00  3.93              
ATOM   1999  CA  ILE A 253       7.737  10.119   2.387  1.00  3.93              
ATOM   2000  CB  ILE A 253       9.237  10.035   2.278  1.00  3.93              
ATOM   2001  CG1 ILE A 253       9.844   8.966   3.191  1.00  3.93              
ATOM   2002  CG2 ILE A 253       9.776  11.452   2.558  1.00  3.93              
ATOM   2003  CD1 ILE A 253       9.805   7.575   2.567  1.00  3.93              
ATOM   2004  C   ILE A 253       7.088   8.789   2.111  1.00  3.93              
ATOM   2005  O   ILE A 253       7.017   7.907   2.962  1.00  3.93              
ATOM   2006  N   ALA A 254       6.455   8.748   0.923  1.00  3.93              
ATOM   2007  CA  ALA A 254       5.690   7.781   0.171  1.00  3.93              
ATOM   2008  CB  ALA A 254       4.702   8.454  -0.794  1.00  3.93              
ATOM   2009  C   ALA A 254       6.419   6.735  -0.632  1.00  3.93              
ATOM   2010  O   ALA A 254       5.725   5.980  -1.300  1.00  3.93              
ATOM   2011  N   LEU A 255       7.744   6.820  -0.872  1.00  3.83              
ATOM   2012  CA  LEU A 255       8.439   5.803  -1.625  1.00  3.83              
ATOM   2013  CB  LEU A 255       8.103   5.613  -3.120  1.00  3.83              
ATOM   2014  CG  LEU A 255       6.925   4.674  -3.443  1.00  3.83              
ATOM   2015  CD1 LEU A 255       6.878   4.344  -4.944  1.00  3.83              
ATOM   2016  CD2 LEU A 255       7.001   3.384  -2.619  1.00  3.83              
ATOM   2017  C   LEU A 255       9.877   6.159  -1.617  1.00  3.83              
ATOM   2018  O   LEU A 255      10.220   7.339  -1.581  1.00  3.83              
ATOM   2019  N   MET A 256      10.752   5.135  -1.691  1.00  3.81              
ATOM   2020  CA  MET A 256      12.164   5.359  -1.592  1.00  3.81              
ATOM   2021  CB  MET A 256      12.796   4.628  -0.396  1.00  3.81              
ATOM   2022  CG  MET A 256      12.313   5.088   0.977  1.00  3.81              
ATOM   2023  SD  MET A 256      13.155   6.549   1.651  1.00  3.81              
ATOM   2024  CE  MET A 256      12.703   7.677   0.306  1.00  3.81              
ATOM   2025  C   MET A 256      12.817   4.744  -2.773  1.00  3.81              
ATOM   2026  O   MET A 256      12.227   3.889  -3.423  1.00  3.81              
ATOM   2027  N   VAL A 257      14.061   5.172  -3.075  1.00  3.12              
ATOM   2028  CA  VAL A 257      14.787   4.556  -4.146  1.00  3.12              
ATOM   2029  CB  VAL A 257      15.841   5.445  -4.739  1.00  3.12              
ATOM   2030  CG1 VAL A 257      16.568   4.689  -5.865  1.00  3.12              
ATOM   2031  CG2 VAL A 257      15.175   6.750  -5.173  1.00  3.12              
ATOM   2032  C   VAL A 257      15.463   3.415  -3.466  1.00  3.12              
ATOM   2033  O   VAL A 257      15.892   3.552  -2.324  1.00  3.12              
ATOM   2034  N   TYR A 258      15.555   2.254  -4.131  1.00  3.56              
ATOM   2035  CA  TYR A 258      16.110   1.081  -3.519  1.00  3.56              
ATOM   2036  CB  TYR A 258      16.023  -0.018  -4.588  1.00  3.56              
ATOM   2037  CG  TYR A 258      16.263  -1.399  -4.114  1.00  3.56              
ATOM   2038  CD1 TYR A 258      15.225  -2.175  -3.655  1.00  3.56              
ATOM   2039  CD2 TYR A 258      17.522  -1.928  -4.173  1.00  3.56              
ATOM   2040  CE1 TYR A 258      15.445  -3.466  -3.242  1.00  3.56              
ATOM   2041  CE2 TYR A 258      17.743  -3.215  -3.759  1.00  3.56              
ATOM   2042  CZ  TYR A 258      16.712  -3.988  -3.294  1.00  3.56              
ATOM   2043  OH  TYR A 258      16.960  -5.311  -2.877  1.00  3.56              
ATOM   2044  C   TYR A 258      17.550   1.420  -3.195  1.00  3.56              
ATOM   2045  O   TYR A 258      18.402   1.528  -4.074  1.00  3.56              
ATOM   2046  N   ARG A 259      17.814   1.713  -1.905  1.00  3.66              
ATOM   2047  CA  ARG A 259      19.075   2.096  -1.343  1.00  3.66              
ATOM   2048  CB  ARG A 259      18.913   3.179  -0.268  1.00  3.66              
ATOM   2049  CG  ARG A 259      18.426   4.508  -0.846  1.00  3.66              
ATOM   2050  CD  ARG A 259      19.249   4.991  -2.044  1.00  3.66              
ATOM   2051  NE  ARG A 259      20.650   5.205  -1.586  1.00  3.66              
ATOM   2052  CZ  ARG A 259      21.512   5.931  -2.356  1.00  3.66              
ATOM   2053  NH1 ARG A 259      21.087   6.465  -3.538  1.00  3.66              
ATOM   2054  NH2 ARG A 259      22.797   6.129  -1.941  1.00  3.66              
ATOM   2055  C   ARG A 259      19.970   1.024  -0.798  1.00  3.66              
ATOM   2056  O   ARG A 259      21.121   1.343  -0.515  1.00  3.66              
ATOM   2057  N   ALA A 260      19.472  -0.194  -0.476  1.00  3.73              
ATOM   2058  CA  ALA A 260      20.331  -1.192   0.121  1.00  3.73              
ATOM   2059  CB  ALA A 260      20.961  -0.745   1.451  1.00  3.73              
ATOM   2060  C   ALA A 260      19.476  -2.395   0.409  1.00  3.73              
ATOM   2061  O   ALA A 260      18.256  -2.327   0.288  1.00  3.73              
ATOM   2062  N   ALA A 261      20.099  -3.537   0.784  1.00  3.94              
ATOM   2063  CA  ALA A 261      19.376  -4.756   1.066  1.00  3.94              
ATOM   2064  CB  ALA A 261      20.266  -6.010   1.059  1.00  3.94              
ATOM   2065  C   ALA A 261      18.732  -4.665   2.424  1.00  3.94              
ATOM   2066  O   ALA A 261      19.198  -3.913   3.278  1.00  3.94              
ATOM   2067  N   PRO A 262      17.634  -5.356   2.664  1.00  4.26              
ATOM   2068  CA  PRO A 262      17.102  -5.239   3.994  1.00  4.26              
ATOM   2069  CD  PRO A 262      16.562  -5.400   1.678  1.00  4.26              
ATOM   2070  CB  PRO A 262      15.607  -5.523   3.908  1.00  4.26              
ATOM   2071  CG  PRO A 262      15.259  -5.148   2.460  1.00  4.26              
ATOM   2072  C   PRO A 262      17.806  -6.037   5.023  1.00  4.26              
ATOM   2073  O   PRO A 262      17.508  -7.220   5.077  1.00  4.26              
ATOM   2074  N   PRO A 263      18.541  -5.426   5.912  1.00  4.65              
ATOM   2075  CA  PRO A 263      19.343  -6.110   6.894  1.00  4.65              
ATOM   2076  CD  PRO A 263      18.176  -4.093   6.357  1.00  4.65              
ATOM   2077  CB  PRO A 263      19.842  -5.020   7.837  1.00  4.65              
ATOM   2078  CG  PRO A 263      18.721  -3.972   7.788  1.00  4.65              
ATOM   2079  C   PRO A 263      18.456  -7.083   7.588  1.00  4.65              
ATOM   2080  O   PRO A 263      17.248  -6.848   7.627  1.00  4.65              
ATOM   2081  N   PRO A 264      18.992  -8.161   8.070  1.00  4.69              
ATOM   2082  CA  PRO A 264      18.170  -9.185   8.613  1.00  4.69              
ATOM   2083  CD  PRO A 264      20.312  -8.639   7.705  1.00  4.69              
ATOM   2084  CB  PRO A 264      19.119 -10.315   9.000  1.00  4.69              
ATOM   2085  CG  PRO A 264      20.293 -10.146   8.019  1.00  4.69              
ATOM   2086  C   PRO A 264      17.387  -8.606   9.720  1.00  4.69              
ATOM   2087  O   PRO A 264      17.928  -7.825  10.503  1.00  4.69              
ATOM   2088  N   SER A 265      16.092  -8.938   9.767  1.00  6.22              
ATOM   2089  CA  SER A 265      15.355  -8.439  10.864  1.00  6.22              
ATOM   2090  CB  SER A 265      13.851  -8.747  10.789  1.00  6.22              
ATOM   2091  OG  SER A 265      13.262  -8.084   9.681  1.00  6.22              
ATOM   2092  C   SER A 265      15.917  -9.210  11.998  1.00  6.22              
ATOM   2093  O   SER A 265      15.847 -10.437  12.034  1.00  6.22              
ATOM   2094  N   SER A 266      16.570  -8.505  12.925  1.00  6.50              
ATOM   2095  CA  SER A 266      17.025  -9.178  14.091  1.00  6.50              
ATOM   2096  CB  SER A 266      18.481  -8.848  14.450  1.00  6.50              
ATOM   2097  OG  SER A 266      18.873  -9.578  15.599  1.00  6.50              
ATOM   2098  C   SER A 266      16.134  -8.573  15.108  1.00  6.50              
ATOM   2099  O   SER A 266      16.227  -7.380  15.390  1.00  6.50              
ATOM   2100  N   GLN A 267      15.214  -9.371  15.667  1.00  7.75              
ATOM   2101  CA  GLN A 267      14.265  -8.757  16.544  1.00  7.75              
ATOM   2102  CB  GLN A 267      12.814  -9.026  16.116  1.00  7.75              
ATOM   2103  CG  GLN A 267      12.490  -8.539  14.703  1.00  7.75              
ATOM   2104  CD  GLN A 267      11.097  -9.036  14.344  1.00  7.75              
ATOM   2105  OE1 GLN A 267      10.172  -8.964  15.151  1.00  7.75              
ATOM   2106  NE2 GLN A 267      10.937  -9.550  13.095  1.00  7.75              
ATOM   2107  C   GLN A 267      14.393  -9.361  17.911  1.00  7.75              
ATOM   2108  O   GLN A 267      14.520 -10.576  18.064  1.00  7.75              
ATOM   2109  N   PHE A 268      14.414  -8.469  18.921  1.00  9.00              
ATOM   2110  CA  PHE A 268      14.359  -8.654  20.348  1.00  9.00              
ATOM   2111  CB  PHE A 268      15.636  -9.224  21.002  1.00  9.00              
ATOM   2112  CG  PHE A 268      15.885 -10.634  20.586  1.00  9.00              
ATOM   2113  CD1 PHE A 268      15.126 -11.663  21.096  1.00  9.00              
ATOM   2114  CD2 PHE A 268      16.905 -10.931  19.711  1.00  9.00              
ATOM   2115  CE1 PHE A 268      15.366 -12.963  20.718  1.00  9.00              
ATOM   2116  CE2 PHE A 268      17.150 -12.230  19.330  1.00  9.00              
ATOM   2117  CZ  PHE A 268      16.377 -13.249  19.833  1.00  9.00              
ATOM   2118  C   PHE A 268      14.344  -7.214  20.786  1.00  9.00              
ATOM   2119  O   PHE A 268      15.134  -6.453  20.229  1.00  9.00              
ATOM   2120  N   GLY A 269      13.520  -6.719  21.749  1.00 12.05              
ATOM   2121  CA  GLY A 269      12.468  -7.232  22.590  1.00 12.05              
ATOM   2122  C   GLY A 269      11.229  -7.566  21.809  1.00 12.05              
ATOM   2123  O   GLY A 269      10.448  -8.406  22.257  1.00 12.05              
ATOM   2124  N   GLY A 270      10.966  -6.909  20.653  1.00 11.16              
ATOM   2125  CA  GLY A 270       9.770  -7.321  19.962  1.00 11.16              
ATOM   2126  C   GLY A 270       8.791  -6.232  19.629  1.00 11.16              
ATOM   2127  O   GLY A 270       7.585  -6.387  19.817  1.00 11.16              
ATOM   2128  N   GLY A 271       9.291  -5.080  19.153  1.00 11.17              
ATOM   2129  CA  GLY A 271       8.431  -4.063  18.614  1.00 11.17              
ATOM   2130  C   GLY A 271       9.311  -3.348  17.636  1.00 11.17              
ATOM   2131  O   GLY A 271      10.535  -3.429  17.728  1.00 11.17              
ATOM   2132  N   GLY A 272       8.738  -2.625  16.660  1.00 11.23              
ATOM   2133  CA  GLY A 272       9.620  -1.922  15.775  1.00 11.23              
ATOM   2134  C   GLY A 272       9.823  -2.693  14.503  1.00 11.23              
ATOM   2135  O   GLY A 272      10.475  -2.206  13.581  1.00 11.23              
ATOM   2136  N   SER A 273       9.289  -3.923  14.400  1.00 13.01              
ATOM   2137  CA  SER A 273       9.475  -4.617  13.161  1.00 13.01              
ATOM   2138  CB  SER A 273       9.749  -6.114  13.339  1.00 13.01              
ATOM   2139  OG  SER A 273      10.989  -6.282  14.008  1.00 13.01              
ATOM   2140  C   SER A 273       8.204  -4.476  12.395  1.00 13.01              
ATOM   2141  O   SER A 273       7.322  -5.329  12.454  1.00 13.01              
ATOM   2142  N   ASP A 274       8.133  -3.426  11.562  1.00 12.99              
ATOM   2143  CA  ASP A 274       6.940  -3.104  10.840  1.00 12.99              
ATOM   2144  CB  ASP A 274       6.452  -4.168   9.846  1.00 12.99              
ATOM   2145  CG  ASP A 274       7.151  -3.894   8.522  1.00 12.99              
ATOM   2146  OD1 ASP A 274       8.223  -3.232   8.527  1.00 12.99              
ATOM   2147  OD2 ASP A 274       6.599  -4.330   7.478  1.00 12.99              
ATOM   2148  C   ASP A 274       5.803  -2.694  11.724  1.00 12.99              
ATOM   2149  O   ASP A 274       4.646  -2.824  11.326  1.00 12.99              
ATOM   2150  N   VAL A 275       6.106  -2.072  12.884  1.00 12.92              
ATOM   2151  CA  VAL A 275       5.092  -1.595  13.794  1.00 12.92              
ATOM   2152  CB  VAL A 275       4.364  -0.386  13.284  1.00 12.92              
ATOM   2153  CG1 VAL A 275       3.216  -0.064  14.254  1.00 12.92              
ATOM   2154  CG2 VAL A 275       5.375   0.761  13.110  1.00 12.92              
ATOM   2155  C   VAL A 275       4.072  -2.664  14.065  1.00 12.92              
ATOM   2156  O   VAL A 275       3.023  -2.726  13.425  1.00 12.92              
ATOM   2157  N   ALA A 276       4.398  -3.573  15.006  1.00 12.95              
ATOM   2158  CA  ALA A 276       3.552  -4.688  15.333  1.00 12.95              
ATOM   2159  CB  ALA A 276       4.343  -5.942  15.746  1.00 12.95              
ATOM   2160  C   ALA A 276       2.559  -4.416  16.431  1.00 12.95              
ATOM   2161  O   ALA A 276       2.700  -3.509  17.249  1.00 12.95              
ATOM   2162  N   ASP A 277       1.486  -5.233  16.431  1.00 13.01              
ATOM   2163  CA  ASP A 277       0.472  -5.269  17.439  1.00 13.01              
ATOM   2164  CB  ASP A 277      -0.886  -4.791  16.901  1.00 13.01              
ATOM   2165  CG  ASP A 277      -1.779  -4.399  18.067  1.00 13.01              
ATOM   2166  OD1 ASP A 277      -1.701  -5.053  19.140  1.00 13.01              
ATOM   2167  OD2 ASP A 277      -2.549  -3.417  17.895  1.00 13.01              
ATOM   2168  C   ASP A 277       0.384  -6.740  17.744  1.00 13.01              
ATOM   2169  O   ASP A 277       0.346  -7.555  16.830  1.00 13.01              
ATOM   2170  N   ILE A 278       0.395  -7.106  19.036  1.00 12.96              
ATOM   2171  CA  ILE A 278       0.535  -8.441  19.570  1.00 12.96              
ATOM   2172  CB  ILE A 278       0.941  -8.367  21.005  1.00 12.96              
ATOM   2173  CG1 ILE A 278       2.127  -7.402  21.166  1.00 12.96              
ATOM   2174  CG2 ILE A 278       1.336  -9.780  21.423  1.00 12.96              
ATOM   2175  CD1 ILE A 278       2.418  -7.029  22.619  1.00 12.96              
ATOM   2176  C   ILE A 278      -0.605  -9.447  19.448  1.00 12.96              
ATOM   2177  O   ILE A 278      -0.342 -10.648  19.441  1.00 12.96              
ATOM   2178  N   GLY A 279      -1.894  -9.051  19.416  1.00 12.97              
ATOM   2179  CA  GLY A 279      -2.958 -10.032  19.591  1.00 12.97              
ATOM   2180  C   GLY A 279      -3.039 -11.096  18.518  1.00 12.97              
ATOM   2181  O   GLY A 279      -2.444 -10.992  17.448  1.00 12.97              
ATOM   2182  N   GLY A 280      -3.901 -12.115  18.784  1.00 13.02              
ATOM   2183  CA  GLY A 280      -4.034 -13.373  18.078  1.00 13.02              
ATOM   2184  C   GLY A 280      -4.736 -13.305  16.743  1.00 13.02              
ATOM   2185  O   GLY A 280      -4.455 -12.462  15.893  1.00 13.02              
ATOM   2186  N   GLY A 281      -5.602 -14.308  16.480  1.00 13.05              
ATOM   2187  CA  GLY A 281      -6.302 -14.382  15.230  1.00 13.05              
ATOM   2188  C   GLY A 281      -5.289 -14.582  14.146  1.00 13.05              
ATOM   2189  O   GLY A 281      -5.334 -13.851  13.160  1.00 13.05              
ATOM   2190  N   GLY A 282      -4.353 -15.565  14.269  1.00 13.05              
ATOM   2191  CA  GLY A 282      -3.355 -15.567  13.235  1.00 13.05              
ATOM   2192  C   GLY A 282      -2.877 -16.847  12.666  1.00 13.05              
ATOM   2193  O   GLY A 282      -2.143 -17.616  13.277  1.00 13.05              
ATOM   2194  N   SER A 283      -3.189 -17.026  11.378  1.00 13.09              
ATOM   2195  CA  SER A 283      -2.702 -18.178  10.687  1.00 13.09              
ATOM   2196  CB  SER A 283      -3.019 -19.461  11.442  1.00 13.09              
ATOM   2197  OG  SER A 283      -4.295 -19.921  11.058  1.00 13.09              
ATOM   2198  C   SER A 283      -3.504 -18.220   9.387  1.00 13.09              
ATOM   2199  O   SER A 283      -4.177 -17.261   9.014  1.00 13.09              
ATOM   2200  N   GLY A 284      -3.500 -19.329   8.622  1.00 13.05              
ATOM   2201  CA  GLY A 284      -4.359 -19.260   7.473  1.00 13.05              
ATOM   2202  C   GLY A 284      -3.778 -18.336   6.479  1.00 13.05              
ATOM   2203  O   GLY A 284      -3.993 -17.125   6.496  1.00 13.05              
ATOM   2204  N   GLY A 285      -2.945 -18.907   5.609  1.00 13.06              
ATOM   2205  CA  GLY A 285      -2.405 -18.098   4.582  1.00 13.06              
ATOM   2206  C   GLY A 285      -2.349 -18.954   3.341  1.00 13.06              
ATOM   2207  O   GLY A 285      -2.182 -20.160   3.417  1.00 13.06              
ATOM   2208  N   GLY A 286      -2.534 -18.383   2.142  1.00 13.07              
ATOM   2209  CA  GLY A 286      -2.434 -19.128   0.924  1.00 13.07              
ATOM   2210  C   GLY A 286      -1.047 -18.889   0.442  1.00 13.07              
ATOM   2211  O   GLY A 286      -0.204 -18.348   1.160  1.00 13.07              
ATOM   2212  N   GLY A 287      -0.781 -19.264  -0.816  1.00 13.14              
ATOM   2213  CA  GLY A 287       0.553 -19.240  -1.328  1.00 13.14              
ATOM   2214  C   GLY A 287       0.940 -17.827  -1.626  1.00 13.14              
ATOM   2215  O   GLY A 287       0.230 -16.891  -1.258  1.00 13.14              
ATOM   2216  N   SER A 288       2.113 -17.654  -2.282  1.00 13.06              
ATOM   2217  CA  SER A 288       2.624 -16.355  -2.612  1.00 13.06              
ATOM   2218  CB  SER A 288       3.963 -16.402  -3.369  1.00 13.06              
ATOM   2219  OG  SER A 288       4.405 -15.084  -3.660  1.00 13.06              
ATOM   2220  C   SER A 288       1.619 -15.715  -3.508  1.00 13.06              
ATOM   2221  O   SER A 288       1.372 -16.179  -4.621  1.00 13.06              
ATOM   2222  N   VAL A 289       0.955 -14.663  -2.987  1.00 12.37              
ATOM   2223  CA  VAL A 289      -0.089 -13.893  -3.613  1.00 12.37              
ATOM   2224  CB  VAL A 289       0.397 -13.047  -4.771  1.00 12.37              
ATOM   2225  CG1 VAL A 289      -0.772 -12.251  -5.381  1.00 12.37              
ATOM   2226  CG2 VAL A 289       1.522 -12.137  -4.244  1.00 12.37              
ATOM   2227  C   VAL A 289      -1.214 -14.839  -4.022  1.00 12.37              
ATOM   2228  O   VAL A 289      -2.218 -14.425  -4.599  1.00 12.37              
ATOM   2229  N   ASN A 290      -1.126 -16.127  -3.621  1.00  9.45              
ATOM   2230  CA  ASN A 290      -2.033 -17.150  -4.055  1.00  9.45              
ATOM   2231  CB  ASN A 290      -1.478 -18.588  -3.952  1.00  9.45              
ATOM   2232  CG  ASN A 290      -0.370 -18.814  -4.965  1.00  9.45              
ATOM   2233  OD1 ASN A 290       0.761 -19.127  -4.597  1.00  9.45              
ATOM   2234  ND2 ASN A 290      -0.703 -18.674  -6.277  1.00  9.45              
ATOM   2235  C   ASN A 290      -3.208 -17.184  -3.162  1.00  9.45              
ATOM   2236  O   ASN A 290      -3.079 -16.958  -1.964  1.00  9.45              
ATOM   2237  N   THR A 291      -4.395 -17.491  -3.717  1.00  9.22              
ATOM   2238  CA  THR A 291      -5.506 -17.590  -2.825  1.00  9.22              
ATOM   2239  CB  THR A 291      -6.789 -17.037  -3.383  1.00  9.22              
ATOM   2240  OG1 THR A 291      -7.208 -17.785  -4.510  1.00  9.22              
ATOM   2241  CG2 THR A 291      -6.561 -15.575  -3.798  1.00  9.22              
ATOM   2242  C   THR A 291      -5.697 -19.039  -2.472  1.00  9.22              
ATOM   2243  O   THR A 291      -5.130 -19.941  -3.090  1.00  9.22              
ATOM   2244  N   ILE A 292      -6.419 -19.319  -1.374  1.00  8.93              
ATOM   2245  CA  ILE A 292      -6.811 -20.682  -1.240  1.00  8.93              
ATOM   2246  CB  ILE A 292      -6.007 -21.579  -0.341  1.00  8.93              
ATOM   2247  CG1 ILE A 292      -6.044 -21.217   1.132  1.00  8.93              
ATOM   2248  CG2 ILE A 292      -4.580 -21.598  -0.907  1.00  8.93              
ATOM   2249  CD1 ILE A 292      -5.553 -22.415   1.940  1.00  8.93              
ATOM   2250  C   ILE A 292      -8.259 -20.615  -0.911  1.00  8.93              
ATOM   2251  O   ILE A 292      -8.685 -19.816  -0.075  1.00  8.93              
ATOM   2252  N   ILE A 293      -9.055 -21.441  -1.615  1.00  8.83              
ATOM   2253  CA  ILE A 293     -10.481 -21.322  -1.545  1.00  8.83              
ATOM   2254  CB  ILE A 293     -11.135 -21.338  -2.897  1.00  8.83              
ATOM   2255  CG1 ILE A 293     -10.537 -20.235  -3.784  1.00  8.83              
ATOM   2256  CG2 ILE A 293     -12.645 -21.153  -2.698  1.00  8.83              
ATOM   2257  CD1 ILE A 293     -10.910 -20.368  -5.260  1.00  8.83              
ATOM   2258  C   ILE A 293     -11.060 -22.431  -0.722  1.00  8.83              
ATOM   2259  O   ILE A 293     -10.616 -23.574  -0.792  1.00  8.83              
ATOM   2260  N   TYR A 294     -12.038 -22.089   0.142  1.00  8.83              
ATOM   2261  CA  TYR A 294     -12.751 -23.061   0.933  1.00  8.83              
ATOM   2262  CB  TYR A 294     -13.180 -22.668   2.367  1.00  8.83              
ATOM   2263  CG  TYR A 294     -12.332 -22.901   3.566  1.00  8.83              
ATOM   2264  CD1 TYR A 294     -12.339 -24.154   4.133  1.00  8.83              
ATOM   2265  CD2 TYR A 294     -11.600 -21.902   4.165  1.00  8.83              
ATOM   2266  CE1 TYR A 294     -11.612 -24.429   5.264  1.00  8.83              
ATOM   2267  CE2 TYR A 294     -10.873 -22.175   5.303  1.00  8.83              
ATOM   2268  CZ  TYR A 294     -10.873 -23.437   5.854  1.00  8.83              
ATOM   2269  OH  TYR A 294     -10.125 -23.715   7.019  1.00  8.83              
ATOM   2270  C   TYR A 294     -14.134 -22.984   0.426  1.00  8.83              
ATOM   2271  O   TYR A 294     -14.541 -21.919  -0.014  1.00  8.83              
ATOM   2272  N   ASN A 295     -14.897 -24.088   0.456  1.00  8.90              
ATOM   2273  CA  ASN A 295     -16.298 -23.928   0.177  1.00  8.90              
ATOM   2274  CB  ASN A 295     -16.861 -24.881  -0.890  1.00  8.90              
ATOM   2275  CG  ASN A 295     -16.735 -24.238  -2.261  1.00  8.90              
ATOM   2276  OD1 ASN A 295     -15.660 -24.185  -2.856  1.00  8.90              
ATOM   2277  ND2 ASN A 295     -17.888 -23.739  -2.779  1.00  8.90              
ATOM   2278  C   ASN A 295     -16.989 -24.263   1.452  1.00  8.90              
ATOM   2279  O   ASN A 295     -16.836 -25.379   1.935  1.00  8.90              
ATOM   2280  N   VAL A 296     -17.663 -23.278   2.087  1.00  9.68              
ATOM   2281  CA  VAL A 296     -18.445 -23.517   3.278  1.00  9.68              
ATOM   2282  CB  VAL A 296     -18.572 -22.345   4.209  1.00  9.68              
ATOM   2283  CG1 VAL A 296     -17.165 -22.046   4.761  1.00  9.68              
ATOM   2284  CG2 VAL A 296     -19.242 -21.169   3.483  1.00  9.68              
ATOM   2285  C   VAL A 296     -19.804 -24.073   2.940  1.00  9.68              
ATOM   2286  O   VAL A 296     -20.395 -24.826   3.714  1.00  9.68              
ATOM   2287  N   GLY A 297     -20.322 -23.735   1.745  1.00 10.69              
ATOM   2288  CA  GLY A 297     -21.660 -24.063   1.341  1.00 10.69              
ATOM   2289  C   GLY A 297     -21.860 -25.539   1.418  1.00 10.69              
ATOM   2290  O   GLY A 297     -22.988 -25.995   1.584  1.00 10.69              
ATOM   2291  N   SER A 298     -20.796 -26.321   1.169  1.00 10.77              
ATOM   2292  CA  SER A 298     -20.833 -27.740   1.366  1.00 10.77              
ATOM   2293  CB  SER A 298     -21.089 -28.532   0.074  1.00 10.77              
ATOM   2294  OG  SER A 298     -21.106 -29.925   0.349  1.00 10.77              
ATOM   2295  C   SER A 298     -19.448 -28.063   1.825  1.00 10.77              
ATOM   2296  O   SER A 298     -18.482 -27.705   1.153  1.00 10.77              
ATOM   2297  N   THR A 299     -19.298 -28.727   2.989  1.00 10.78              
ATOM   2298  CA  THR A 299     -17.961 -28.983   3.434  1.00 10.78              
ATOM   2299  CB  THR A 299     -17.467 -28.008   4.457  1.00 10.78              
ATOM   2300  OG1 THR A 299     -17.606 -26.679   3.994  1.00 10.78              
ATOM   2301  CG2 THR A 299     -15.985 -28.311   4.739  1.00 10.78              
ATOM   2302  C   THR A 299     -17.987 -30.258   4.205  1.00 10.78              
ATOM   2303  O   THR A 299     -19.002 -30.612   4.802  1.00 10.78              
ATOM   2304  N   THR A 300     -16.838 -30.957   4.240  1.00 10.66              
ATOM   2305  CA  THR A 300     -16.728 -32.163   5.001  1.00 10.66              
ATOM   2306  CB  THR A 300     -16.442 -33.374   4.159  1.00 10.66              
ATOM   2307  OG1 THR A 300     -16.451 -34.544   4.964  1.00 10.66              
ATOM   2308  CG2 THR A 300     -15.080 -33.203   3.465  1.00 10.66              
ATOM   2309  C   THR A 300     -15.586 -31.948   5.937  1.00 10.66              
ATOM   2310  O   THR A 300     -14.788 -31.037   5.738  1.00 10.66              
ATOM   2311  N   ILE A 301     -15.473 -32.765   7.000  1.00 11.35              
ATOM   2312  CA  ILE A 301     -14.403 -32.530   7.922  1.00 11.35              
ATOM   2313  CB  ILE A 301     -14.392 -33.477   9.084  1.00 11.35              
ATOM   2314  CG1 ILE A 301     -15.624 -33.226   9.954  1.00 11.35              
ATOM   2315  CG2 ILE A 301     -13.070 -33.318   9.841  1.00 11.35              
ATOM   2316  CD1 ILE A 301     -15.719 -34.139  11.168  1.00 11.35              
ATOM   2317  C   ILE A 301     -13.107 -32.671   7.203  1.00 11.35              
ATOM   2318  O   ILE A 301     -12.202 -31.864   7.394  1.00 11.35              
ATOM   2319  N   SER A 302     -12.991 -33.685   6.331  1.00 11.38              
ATOM   2320  CA  SER A 302     -11.745 -33.927   5.661  1.00 11.38              
ATOM   2321  CB  SER A 302     -11.786 -35.169   4.754  1.00 11.38              
ATOM   2322  OG  SER A 302     -12.713 -34.982   3.694  1.00 11.38              
ATOM   2323  C   SER A 302     -11.372 -32.748   4.816  1.00 11.38              
ATOM   2324  O   SER A 302     -10.207 -32.357   4.782  1.00 11.38              
ATOM   2325  N   LYS A 303     -12.349 -32.141   4.116  1.00 11.35              
ATOM   2326  CA  LYS A 303     -12.063 -31.044   3.235  1.00 11.35              
ATOM   2327  CB  LYS A 303     -13.306 -30.529   2.489  1.00 11.35              
ATOM   2328  CG  LYS A 303     -12.991 -29.362   1.551  1.00 11.35              
ATOM   2329  CD  LYS A 303     -14.129 -28.997   0.597  1.00 11.35              
ATOM   2330  CE  LYS A 303     -14.233 -29.927  -0.612  1.00 11.35              
ATOM   2331  NZ  LYS A 303     -15.347 -29.497  -1.486  1.00 11.35              
ATOM   2332  C   LYS A 303     -11.537 -29.888   4.018  1.00 11.35              
ATOM   2333  O   LYS A 303     -10.579 -29.235   3.610  1.00 11.35              
ATOM   2334  N   TYR A 304     -12.158 -29.620   5.176  1.00 10.35              
ATOM   2335  CA  TYR A 304     -11.868 -28.487   5.996  1.00 10.35              
ATOM   2336  CB  TYR A 304     -12.913 -28.427   7.128  1.00 10.35              
ATOM   2337  CG  TYR A 304     -13.237 -27.037   7.579  1.00 10.35              
ATOM   2338  CD1 TYR A 304     -13.616 -26.066   6.674  1.00 10.35              
ATOM   2339  CD2 TYR A 304     -13.262 -26.732   8.920  1.00 10.35              
ATOM   2340  CE1 TYR A 304     -13.952 -24.798   7.095  1.00 10.35              
ATOM   2341  CE2 TYR A 304     -13.598 -25.470   9.347  1.00 10.35              
ATOM   2342  CZ  TYR A 304     -13.938 -24.498   8.437  1.00 10.35              
ATOM   2343  OH  TYR A 304     -14.283 -23.203   8.880  1.00 10.35              
ATOM   2344  C   TYR A 304     -10.460 -28.644   6.496  1.00 10.35              
ATOM   2345  O   TYR A 304      -9.697 -27.681   6.524  1.00 10.35              
ATOM   2346  N   ALA A 305     -10.073 -29.877   6.886  1.00 10.33              
ATOM   2347  CA  ALA A 305      -8.754 -30.158   7.386  1.00 10.33              
ATOM   2348  CB  ALA A 305      -8.575 -31.617   7.839  1.00 10.33              
ATOM   2349  C   ALA A 305      -7.746 -29.913   6.308  1.00 10.33              
ATOM   2350  O   ALA A 305      -6.691 -29.335   6.562  1.00 10.33              
ATOM   2351  N   THR A 306      -8.051 -30.345   5.070  1.00 10.33              
ATOM   2352  CA  THR A 306      -7.128 -30.233   3.979  1.00 10.33              
ATOM   2353  CB  THR A 306      -7.646 -30.846   2.713  1.00 10.33              
ATOM   2354  OG1 THR A 306      -7.945 -32.219   2.920  1.00 10.33              
ATOM   2355  CG2 THR A 306      -6.566 -30.703   1.628  1.00 10.33              
ATOM   2356  C   THR A 306      -6.874 -28.790   3.701  1.00 10.33              
ATOM   2357  O   THR A 306      -5.736 -28.385   3.481  1.00 10.33              
ATOM   2358  N   PHE A 307      -7.943 -27.976   3.713  1.00 10.33              
ATOM   2359  CA  PHE A 307      -7.838 -26.589   3.406  1.00 10.33              
ATOM   2360  CB  PHE A 307      -9.209 -25.912   3.361  1.00 10.33              
ATOM   2361  CG  PHE A 307      -9.016 -24.492   2.972  1.00 10.33              
ATOM   2362  CD1 PHE A 307      -8.674 -23.554   3.913  1.00 10.33              
ATOM   2363  CD2 PHE A 307      -9.170 -24.099   1.667  1.00 10.33              
ATOM   2364  CE1 PHE A 307      -8.505 -22.237   3.573  1.00 10.33              
ATOM   2365  CE2 PHE A 307      -9.000 -22.782   1.327  1.00 10.33              
ATOM   2366  CZ  PHE A 307      -8.674 -21.847   2.273  1.00 10.33              
ATOM   2367  C   PHE A 307      -6.998 -25.918   4.446  1.00 10.33              
ATOM   2368  O   PHE A 307      -6.165 -25.079   4.112  1.00 10.33              
ATOM   2369  N   LEU A 308      -7.191 -26.258   5.736  1.00 10.36              
ATOM   2370  CA  LEU A 308      -6.440 -25.596   6.758  1.00 10.36              
ATOM   2371  CB  LEU A 308      -6.839 -25.927   8.204  1.00 10.36              
ATOM   2372  CG  LEU A 308      -6.112 -24.999   9.199  1.00 10.36              
ATOM   2373  CD1 LEU A 308      -6.637 -23.559   9.090  1.00 10.36              
ATOM   2374  CD2 LEU A 308      -6.136 -25.543  10.633  1.00 10.36              
ATOM   2375  C   LEU A 308      -4.992 -25.928   6.591  1.00 10.36              
ATOM   2376  O   LEU A 308      -4.141 -25.066   6.786  1.00 10.36              
ATOM   2377  N   ASN A 309      -4.676 -27.186   6.224  1.00 10.33              
ATOM   2378  CA  ASN A 309      -3.319 -27.625   6.069  1.00 10.33              
ATOM   2379  CB  ASN A 309      -3.208 -29.121   5.724  1.00 10.33              
ATOM   2380  CG  ASN A 309      -1.758 -29.546   5.917  1.00 10.33              
ATOM   2381  OD1 ASN A 309      -1.284 -29.687   7.043  1.00 10.33              
ATOM   2382  ND2 ASN A 309      -1.033 -29.767   4.788  1.00 10.33              
ATOM   2383  C   ASN A 309      -2.691 -26.843   4.957  1.00 10.33              
ATOM   2384  O   ASN A 309      -1.536 -26.439   5.054  1.00 10.33              
ATOM   2385  N   ASP A 310      -3.447 -26.604   3.868  1.00 10.33              
ATOM   2386  CA  ASP A 310      -2.968 -25.894   2.718  1.00 10.33              
ATOM   2387  CB  ASP A 310      -4.053 -25.801   1.626  1.00 10.33              
ATOM   2388  CG  ASP A 310      -3.496 -25.145   0.368  1.00 10.33              
ATOM   2389  OD1 ASP A 310      -2.358 -24.608   0.414  1.00 10.33              
ATOM   2390  OD2 ASP A 310      -4.219 -25.164  -0.664  1.00 10.33              
ATOM   2391  C   ASP A 310      -2.614 -24.500   3.140  1.00 10.33              
ATOM   2392  O   ASP A 310      -1.555 -23.995   2.773  1.00 10.33              
ATOM   2393  N   LEU A 311      -3.484 -23.842   3.937  1.00  9.45              
ATOM   2394  CA  LEU A 311      -3.226 -22.504   4.382  1.00  9.45              
ATOM   2395  CB  LEU A 311      -4.323 -21.888   5.286  1.00  9.45              
ATOM   2396  CG  LEU A 311      -5.519 -21.200   4.602  1.00  9.45              
ATOM   2397  CD1 LEU A 311      -6.517 -20.647   5.626  1.00  9.45              
ATOM   2398  CD2 LEU A 311      -5.045 -20.082   3.664  1.00  9.45              
ATOM   2399  C   LEU A 311      -1.992 -22.487   5.234  1.00  9.45              
ATOM   2400  O   LEU A 311      -1.142 -21.611   5.108  1.00  9.45              
ATOM   2401  N   ARG A 312      -1.834 -23.453   6.143  1.00 10.36              
ATOM   2402  CA  ARG A 312      -0.726 -23.348   7.033  1.00 10.36              
ATOM   2403  CB  ARG A 312      -0.694 -24.421   8.128  1.00 10.36              
ATOM   2404  CG  ARG A 312      -0.119 -23.840   9.405  1.00 10.36              
ATOM   2405  CD  ARG A 312      -0.886 -22.556   9.700  1.00 10.36              
ATOM   2406  NE  ARG A 312      -0.716 -22.191  11.122  1.00 10.36              
ATOM   2407  CZ  ARG A 312      -0.489 -20.887  11.440  1.00 10.36              
ATOM   2408  NH1 ARG A 312      -0.378 -19.955  10.452  1.00 10.36              
ATOM   2409  NH2 ARG A 312      -0.369 -20.511  12.742  1.00 10.36              
ATOM   2410  C   ARG A 312       0.536 -23.455   6.247  1.00 10.36              
ATOM   2411  O   ARG A 312       1.483 -22.712   6.486  1.00 10.36              
ATOM   2412  N   ASN A 313       0.566 -24.370   5.263  1.00 10.37              
ATOM   2413  CA  ASN A 313       1.748 -24.612   4.496  1.00 10.37              
ATOM   2414  CB  ASN A 313       1.566 -25.746   3.473  1.00 10.37              
ATOM   2415  CG  ASN A 313       2.939 -26.142   2.950  1.00 10.37              
ATOM   2416  OD1 ASN A 313       3.788 -26.621   3.700  1.00 10.37              
ATOM   2417  ND2 ASN A 313       3.168 -25.944   1.624  1.00 10.37              
ATOM   2418  C   ASN A 313       2.117 -23.373   3.748  1.00 10.37              
ATOM   2419  O   ASN A 313       3.284 -22.991   3.711  1.00 10.37              
ATOM   2420  N   GLU A 314       1.135 -22.698   3.128  1.00 10.38              
ATOM   2421  CA  GLU A 314       1.483 -21.561   2.343  1.00 10.38              
ATOM   2422  CB  GLU A 314       0.418 -21.254   1.295  1.00 10.38              
ATOM   2423  CG  GLU A 314       0.400 -22.387   0.252  1.00 10.38              
ATOM   2424  CD  GLU A 314      -0.514 -22.054  -0.917  1.00 10.38              
ATOM   2425  OE1 GLU A 314      -1.739 -21.876  -0.687  1.00 10.38              
ATOM   2426  OE2 GLU A 314       0.008 -21.955  -2.060  1.00 10.38              
ATOM   2427  C   GLU A 314       1.948 -20.423   3.215  1.00 10.38              
ATOM   2428  O   GLU A 314       2.832 -19.667   2.826  1.00 10.38              
ATOM   2429  N   ALA A 315       1.362 -20.289   4.418  1.00  9.53              
ATOM   2430  CA  ALA A 315       1.640 -19.377   5.496  1.00  9.53              
ATOM   2431  CB  ALA A 315       0.547 -19.339   6.571  1.00  9.53              
ATOM   2432  C   ALA A 315       2.941 -19.701   6.182  1.00  9.53              
ATOM   2433  O   ALA A 315       3.284 -19.033   7.153  1.00  9.53              
ATOM   2434  N   LYS A 316       3.565 -20.859   5.879  1.00 10.18              
ATOM   2435  CA  LYS A 316       4.813 -21.246   6.493  1.00 10.18              
ATOM   2436  CB  LYS A 316       5.018 -22.773   6.557  1.00 10.18              
ATOM   2437  CG  LYS A 316       3.951 -23.538   7.353  1.00 10.18              
ATOM   2438  CD  LYS A 316       3.914 -23.270   8.857  1.00 10.18              
ATOM   2439  CE  LYS A 316       2.819 -24.068   9.570  1.00 10.18              
ATOM   2440  NZ  LYS A 316       3.235 -24.378  10.955  1.00 10.18              
ATOM   2441  C   LYS A 316       5.982 -20.663   5.747  1.00 10.18              
ATOM   2442  O   LYS A 316       5.886 -20.304   4.580  1.00 10.18              
ATOM   2443  N   ASP A 317       7.109 -20.534   6.473  1.00  8.90              
ATOM   2444  CA  ASP A 317       8.393 -19.969   6.151  1.00  8.90              
ATOM   2445  CB  ASP A 317       9.097 -19.476   7.423  1.00  8.90              
ATOM   2446  CG  ASP A 317       9.966 -18.273   7.093  1.00  8.90              
ATOM   2447  OD1 ASP A 317      10.209 -18.001   5.889  1.00  8.90              
ATOM   2448  OD2 ASP A 317      10.371 -17.581   8.062  1.00  8.90              
ATOM   2449  C   ASP A 317       9.322 -20.882   5.389  1.00  8.90              
ATOM   2450  O   ASP A 317      10.439 -20.419   5.165  1.00  8.90              
ATOM   2451  N   PRO A 318       8.935 -22.075   4.933  1.00  8.91              
ATOM   2452  CA  PRO A 318       9.858 -23.165   4.656  1.00  8.91              
ATOM   2453  CD  PRO A 318       7.932 -22.048   3.882  1.00  8.91              
ATOM   2454  CB  PRO A 318       9.331 -23.938   3.448  1.00  8.91              
ATOM   2455  CG  PRO A 318       8.447 -22.921   2.731  1.00  8.91              
ATOM   2456  C   PRO A 318      11.311 -22.886   4.580  1.00  8.91              
ATOM   2457  O   PRO A 318      11.890 -22.752   3.501  1.00  8.91              
ATOM   2458  N   SER A 319      11.866 -22.833   5.809  1.00  8.87              
ATOM   2459  CA  SER A 319      13.226 -22.617   6.188  1.00  8.87              
ATOM   2460  CB  SER A 319      13.944 -21.505   5.398  1.00  8.87              
ATOM   2461  OG  SER A 319      14.263 -21.942   4.086  1.00  8.87              
ATOM   2462  C   SER A 319      13.192 -22.160   7.613  1.00  8.87              
ATOM   2463  O   SER A 319      14.227 -21.849   8.200  1.00  8.87              
ATOM   2464  N   LEU A 320      11.988 -22.098   8.215  1.00  9.65              
ATOM   2465  CA  LEU A 320      11.913 -21.600   9.559  1.00  9.65              
ATOM   2466  CB  LEU A 320      11.179 -20.249   9.580  1.00  9.65              
ATOM   2467  CG  LEU A 320      11.300 -19.434  10.875  1.00  9.65              
ATOM   2468  CD1 LEU A 320      10.516 -18.116  10.754  1.00  9.65              
ATOM   2469  CD2 LEU A 320      10.912 -20.257  12.108  1.00  9.65              
ATOM   2470  C   LEU A 320      11.147 -22.614  10.351  1.00  9.65              
ATOM   2471  O   LEU A 320      10.018 -22.954  10.002  1.00  9.65              
ATOM   2472  N   LYS A 321      11.752 -23.154  11.430  1.00 10.03              
ATOM   2473  CA  LYS A 321      11.068 -24.137  12.226  1.00 10.03              
ATOM   2474  CB  LYS A 321      11.391 -25.581  11.798  1.00 10.03              
ATOM   2475  CG  LYS A 321      10.812 -26.083  10.476  1.00 10.03              
ATOM   2476  CD  LYS A 321       9.351 -26.528  10.529  1.00 10.03              
ATOM   2477  CE  LYS A 321       8.909 -27.218   9.236  1.00 10.03              
ATOM   2478  NZ  LYS A 321       7.980 -28.329   9.535  1.00 10.03              
ATOM   2479  C   LYS A 321      11.669 -24.046  13.596  1.00 10.03              
ATOM   2480  O   LYS A 321      12.817 -23.636  13.759  1.00 10.03              
ATOM   2481  N   CYS A 322      10.884 -24.381  14.634  1.00 10.43              
ATOM   2482  CA  CYS A 322      11.455 -24.543  15.932  1.00 10.43              
ATOM   2483  CB  CYS A 322      11.286 -23.347  16.892  1.00 10.43              
ATOM   2484  SG  CYS A 322       9.601 -22.691  17.000  1.00 10.43              
ATOM   2485  C   CYS A 322      10.824 -25.783  16.473  1.00 10.43              
ATOM   2486  O   CYS A 322       9.629 -26.009  16.337  1.00 10.43              
ATOM   2487  N   TYR A 323      11.660 -26.673  17.011  1.00  8.93              
ATOM   2488  CA  TYR A 323      11.326 -27.955  17.558  1.00  8.93              
ATOM   2489  CB  TYR A 323      10.718 -27.855  18.974  1.00  8.93              
ATOM   2490  CG  TYR A 323      10.836 -29.180  19.656  1.00  8.93              
ATOM   2491  CD1 TYR A 323      12.027 -29.521  20.252  1.00  8.93              
ATOM   2492  CD2 TYR A 323       9.793 -30.078  19.707  1.00  8.93              
ATOM   2493  CE1 TYR A 323      12.180 -30.729  20.890  1.00  8.93              
ATOM   2494  CE2 TYR A 323       9.938 -31.288  20.343  1.00  8.93              
ATOM   2495  CZ  TYR A 323      11.133 -31.616  20.935  1.00  8.93              
ATOM   2496  OH  TYR A 323      11.283 -32.858  21.589  1.00  8.93              
ATOM   2497  C   TYR A 323      10.439 -28.717  16.614  1.00  8.93              
ATOM   2498  O   TYR A 323       9.652 -29.565  17.028  1.00  8.93              
ATOM   2499  N   GLY A 324      10.569 -28.472  15.298  1.00  8.92              
ATOM   2500  CA  GLY A 324       9.803 -29.212  14.332  1.00  8.92              
ATOM   2501  C   GLY A 324       8.654 -28.359  13.903  1.00  8.92              
ATOM   2502  O   GLY A 324       8.265 -28.357  12.736  1.00  8.92              
ATOM   2503  N   ILE A 325       8.113 -27.554  14.832  1.00  8.07              
ATOM   2504  CA  ILE A 325       6.957 -26.784  14.486  1.00  8.07              
ATOM   2505  CB  ILE A 325       6.176 -26.326  15.698  1.00  8.07              
ATOM   2506  CG1 ILE A 325       4.821 -25.756  15.293  1.00  8.07              
ATOM   2507  CG2 ILE A 325       6.998 -25.385  16.582  1.00  8.07              
ATOM   2508  CD1 ILE A 325       3.940 -25.518  16.511  1.00  8.07              
ATOM   2509  C   ILE A 325       7.356 -25.680  13.537  1.00  8.07              
ATOM   2510  O   ILE A 325       8.424 -25.084  13.671  1.00  8.07              
ATOM   2511  N   PRO A 326       6.559 -25.493  12.496  1.00  8.15              
ATOM   2512  CA  PRO A 326       6.846 -24.488  11.501  1.00  8.15              
ATOM   2513  CD  PRO A 326       5.856 -26.618  11.905  1.00  8.15              
ATOM   2514  CB  PRO A 326       6.092 -24.883  10.236  1.00  8.15              
ATOM   2515  CG  PRO A 326       5.887 -26.391  10.385  1.00  8.15              
ATOM   2516  C   PRO A 326       6.449 -23.113  11.932  1.00  8.15              
ATOM   2517  O   PRO A 326       5.320 -22.933  12.393  1.00  8.15              
ATOM   2518  N   MET A 327       7.318 -22.113  11.696  1.00  8.28              
ATOM   2519  CA  MET A 327       6.987 -20.783  12.112  1.00  8.28              
ATOM   2520  CB  MET A 327       8.079 -20.048  12.905  1.00  8.28              
ATOM   2521  CG  MET A 327       8.426 -20.679  14.253  1.00  8.28              
ATOM   2522  SD  MET A 327       9.079 -19.487  15.460  1.00  8.28              
ATOM   2523  CE  MET A 327       9.942 -18.461  14.235  1.00  8.28              
ATOM   2524  C   MET A 327       6.614 -19.921  10.950  1.00  8.28              
ATOM   2525  O   MET A 327       6.764 -20.322   9.796  1.00  8.28              
ATOM   2526  N   LEU A 328       6.044 -18.719  11.221  1.00  8.65              
ATOM   2527  CA  LEU A 328       5.777 -17.895  10.075  1.00  8.65              
ATOM   2528  CB  LEU A 328       4.377 -17.234   9.930  1.00  8.65              
ATOM   2529  CG  LEU A 328       3.822 -16.269  10.989  1.00  8.65              
ATOM   2530  CD1 LEU A 328       2.294 -16.150  10.821  1.00  8.65              
ATOM   2531  CD2 LEU A 328       4.218 -16.653  12.411  1.00  8.65              
ATOM   2532  C   LEU A 328       6.994 -17.050   9.761  1.00  8.65              
ATOM   2533  O   LEU A 328       7.939 -16.937  10.543  1.00  8.65              
ATOM   2534  N   PRO A 329       7.012 -16.533   8.566  1.00  8.90              
ATOM   2535  CA  PRO A 329       8.181 -15.861   8.060  1.00  8.90              
ATOM   2536  CD  PRO A 329       6.328 -17.248   7.507  1.00  8.90              
ATOM   2537  CB  PRO A 329       8.098 -15.947   6.549  1.00  8.90              
ATOM   2538  CG  PRO A 329       7.255 -17.183   6.296  1.00  8.90              
ATOM   2539  C   PRO A 329       8.411 -14.458   8.523  1.00  8.90              
ATOM   2540  O   PRO A 329       7.649 -13.949   9.339  1.00  8.90              
ATOM   2541  N   ASN A 330       9.490 -13.822   8.024  1.00  8.94              
ATOM   2542  CA  ASN A 330       9.814 -12.483   8.419  1.00  8.94              
ATOM   2543  CB  ASN A 330      11.303 -12.142   8.389  1.00  8.94              
ATOM   2544  CG  ASN A 330      11.900 -12.615   9.703  1.00  8.94              
ATOM   2545  OD1 ASN A 330      11.315 -12.424  10.768  1.00  8.94              
ATOM   2546  ND2 ASN A 330      13.102 -13.244   9.632  1.00  8.94              
ATOM   2547  C   ASN A 330       9.050 -11.459   7.648  1.00  8.94              
ATOM   2548  O   ASN A 330       8.342 -11.765   6.692  1.00  8.94              
ATOM   2549  N   THR A 331       9.175 -10.179   8.061  1.00  8.94              
ATOM   2550  CA  THR A 331       8.314  -9.205   7.458  1.00  8.94              
ATOM   2551  CB  THR A 331       8.329  -7.851   8.070  1.00  8.94              
ATOM   2552  OG1 THR A 331       7.852  -7.939   9.398  1.00  8.94              
ATOM   2553  CG2 THR A 331       7.392  -6.950   7.253  1.00  8.94              
ATOM   2554  C   THR A 331       8.473  -9.055   5.978  1.00  8.94              
ATOM   2555  O   THR A 331       7.470  -9.069   5.267  1.00  8.94              
ATOM   2556  N   ASN A 332       9.699  -8.925   5.443  1.00  8.94              
ATOM   2557  CA  ASN A 332       9.760  -8.696   4.021  1.00  8.94              
ATOM   2558  CB  ASN A 332      11.033  -7.948   3.570  1.00  8.94              
ATOM   2559  CG  ASN A 332      10.980  -6.467   3.917  1.00  8.94              
ATOM   2560  OD1 ASN A 332      11.354  -6.055   5.013  1.00  8.94              
ATOM   2561  ND2 ASN A 332      10.537  -5.634   2.937  1.00  8.94              
ATOM   2562  C   ASN A 332       9.853 -10.010   3.319  1.00  8.94              
ATOM   2563  O   ASN A 332      10.598 -10.129   2.347  1.00  8.94              
ATOM   2564  N   THR A 333       9.071 -11.020   3.749  1.00  8.95              
ATOM   2565  CA  THR A 333       9.132 -12.271   3.049  1.00  8.95              
ATOM   2566  CB  THR A 333       8.528 -13.431   3.775  1.00  8.95              
ATOM   2567  OG1 THR A 333       7.175 -13.167   4.110  1.00  8.95              
ATOM   2568  CG2 THR A 333       9.378 -13.682   5.028  1.00  8.95              
ATOM   2569  C   THR A 333       8.440 -12.064   1.735  1.00  8.95              
ATOM   2570  O   THR A 333       7.487 -11.295   1.636  1.00  8.95              
ATOM   2571  N   ASN A 334       8.873 -12.808   0.698  1.00  8.95              
ATOM   2572  CA  ASN A 334       8.491 -12.541  -0.664  1.00  8.95              
ATOM   2573  CB  ASN A 334       8.998 -13.622  -1.633  1.00  8.95              
ATOM   2574  CG  ASN A 334       8.683 -13.183  -3.055  1.00  8.95              
ATOM   2575  OD1 ASN A 334       8.608 -14.005  -3.967  1.00  8.95              
ATOM   2576  ND2 ASN A 334       8.504 -11.852  -3.261  1.00  8.95              
ATOM   2577  C   ASN A 334       7.011 -12.427  -0.850  1.00  8.95              
ATOM   2578  O   ASN A 334       6.570 -11.476  -1.481  1.00  8.95              
ATOM   2579  N   PRO A 335       6.164 -13.314  -0.487  1.00  8.91              
ATOM   2580  CA  PRO A 335       4.793 -12.881  -0.495  1.00  8.91              
ATOM   2581  CD  PRO A 335       6.281 -14.708  -0.888  1.00  8.91              
ATOM   2582  CB  PRO A 335       3.951 -14.071  -0.946  1.00  8.91              
ATOM   2583  CG  PRO A 335       4.867 -15.282  -0.708  1.00  8.91              
ATOM   2584  C   PRO A 335       4.656 -12.558   0.957  1.00  8.91              
ATOM   2585  O   PRO A 335       4.976 -13.432   1.762  1.00  8.91              
ATOM   2586  N   LYS A 336       4.264 -11.334   1.339  1.00  8.84              
ATOM   2587  CA  LYS A 336       4.052 -11.044   2.725  1.00  8.84              
ATOM   2588  CB  LYS A 336       4.258  -9.571   3.141  1.00  8.84              
ATOM   2589  CG  LYS A 336       4.403  -9.420   4.664  1.00  8.84              
ATOM   2590  CD  LYS A 336       4.635  -7.992   5.175  1.00  8.84              
ATOM   2591  CE  LYS A 336       5.681  -7.189   4.398  1.00  8.84              
ATOM   2592  NZ  LYS A 336       5.869  -5.863   5.027  1.00  8.84              
ATOM   2593  C   LYS A 336       2.635 -11.389   3.046  1.00  8.84              
ATOM   2594  O   LYS A 336       2.276 -11.523   4.212  1.00  8.84              
ATOM   2595  N   TYR A 337       1.790 -11.454   1.992  1.00  8.06              
ATOM   2596  CA  TYR A 337       0.369 -11.623   2.072  1.00  8.06              
ATOM   2597  CB  TYR A 337      -0.454 -10.691   1.172  1.00  8.06              
ATOM   2598  CG  TYR A 337      -0.752  -9.380   1.776  1.00  8.06              
ATOM   2599  CD1 TYR A 337      -1.652  -9.318   2.809  1.00  8.06              
ATOM   2600  CD2 TYR A 337      -0.200  -8.230   1.276  1.00  8.06              
ATOM   2601  CE1 TYR A 337      -1.979  -8.124   3.387  1.00  8.06              
ATOM   2602  CE2 TYR A 337      -0.524  -7.029   1.850  1.00  8.06              
ATOM   2603  CZ  TYR A 337      -1.406  -6.982   2.900  1.00  8.06              
ATOM   2604  OH  TYR A 337      -1.727  -5.745   3.481  1.00  8.06              
ATOM   2605  C   TYR A 337      -0.085 -12.911   1.525  1.00  8.06              
ATOM   2606  O   TYR A 337       0.476 -13.464   0.587  1.00  8.06              
ATOM   2607  N   VAL A 338      -1.200 -13.353   2.113  1.00  7.94              
ATOM   2608  CA  VAL A 338      -1.930 -14.534   1.798  1.00  7.94              
ATOM   2609  CB  VAL A 338      -2.006 -15.360   3.001  1.00  7.94              
ATOM   2610  CG1 VAL A 338      -3.449 -15.905   3.063  1.00  7.94              
ATOM   2611  CG2 VAL A 338      -0.795 -16.313   2.940  1.00  7.94              
ATOM   2612  C   VAL A 338      -3.343 -14.111   1.576  1.00  7.94              
ATOM   2613  O   VAL A 338      -3.827 -13.230   2.281  1.00  7.94              
ATOM   2614  N   LEU A 339      -4.045 -14.735   0.606  1.00  7.94              
ATOM   2615  CA  LEU A 339      -5.418 -14.404   0.381  1.00  7.94              
ATOM   2616  CB  LEU A 339      -5.594 -13.834  -1.042  1.00  7.94              
ATOM   2617  CG  LEU A 339      -6.980 -13.283  -1.396  1.00  7.94              
ATOM   2618  CD1 LEU A 339      -7.994 -14.427  -1.488  1.00  7.94              
ATOM   2619  CD2 LEU A 339      -7.393 -12.138  -0.454  1.00  7.94              
ATOM   2620  C   LEU A 339      -6.189 -15.681   0.541  1.00  7.94              
ATOM   2621  O   LEU A 339      -5.750 -16.735   0.088  1.00  7.94              
ATOM   2622  N   VAL A 340      -7.333 -15.646   1.255  1.00  7.93              
ATOM   2623  CA  VAL A 340      -8.131 -16.837   1.344  1.00  7.93              
ATOM   2624  CB  VAL A 340      -8.335 -17.385   2.725  1.00  7.93              
ATOM   2625  CG1 VAL A 340      -9.370 -18.512   2.652  1.00  7.93              
ATOM   2626  CG2 VAL A 340      -7.000 -17.915   3.233  1.00  7.93              
ATOM   2627  C   VAL A 340      -9.464 -16.432   0.843  1.00  7.93              
ATOM   2628  O   VAL A 340      -9.892 -15.300   1.043  1.00  7.93              
ATOM   2629  N   GLU A 341     -10.154 -17.324   0.127  1.00  7.94              
ATOM   2630  CA  GLU A 341     -11.446 -16.912  -0.318  1.00  7.94              
ATOM   2631  CB  GLU A 341     -11.529 -16.753  -1.844  1.00  7.94              
ATOM   2632  CG  GLU A 341     -12.766 -15.990  -2.314  1.00  7.94              
ATOM   2633  CD  GLU A 341     -12.476 -15.494  -3.721  1.00  7.94              
ATOM   2634  OE1 GLU A 341     -11.395 -15.853  -4.259  1.00  7.94              
ATOM   2635  OE2 GLU A 341     -13.323 -14.743  -4.274  1.00  7.94              
ATOM   2636  C   GLU A 341     -12.352 -17.996   0.131  1.00  7.94              
ATOM   2637  O   GLU A 341     -11.991 -19.171   0.077  1.00  7.94              
ATOM   2638  N   LEU A 342     -13.530 -17.639   0.672  1.00  7.93              
ATOM   2639  CA  LEU A 342     -14.417 -18.704   1.005  1.00  7.93              
ATOM   2640  CB  LEU A 342     -14.636 -18.979   2.504  1.00  7.93              
ATOM   2641  CG  LEU A 342     -14.988 -17.782   3.397  1.00  7.93              
ATOM   2642  CD1 LEU A 342     -15.167 -18.265   4.844  1.00  7.93              
ATOM   2643  CD2 LEU A 342     -13.955 -16.647   3.287  1.00  7.93              
ATOM   2644  C   LEU A 342     -15.692 -18.459   0.294  1.00  7.93              
ATOM   2645  O   LEU A 342     -16.053 -17.312   0.034  1.00  7.93              
ATOM   2646  N   GLN A 343     -16.363 -19.558  -0.105  1.00  7.94              
ATOM   2647  CA  GLN A 343     -17.600 -19.444  -0.811  1.00  7.94              
ATOM   2648  CB  GLN A 343     -17.640 -20.168  -2.167  1.00  7.94              
ATOM   2649  CG  GLN A 343     -16.735 -19.522  -3.217  1.00  7.94              
ATOM   2650  CD  GLN A 343     -17.045 -20.158  -4.564  1.00  7.94              
ATOM   2651  OE1 GLN A 343     -18.208 -20.328  -4.929  1.00  7.94              
ATOM   2652  NE2 GLN A 343     -15.979 -20.518  -5.328  1.00  7.94              
ATOM   2653  C   GLN A 343     -18.655 -20.023   0.053  1.00  7.94              
ATOM   2654  O   GLN A 343     -18.556 -21.167   0.494  1.00  7.94              
ATOM   2655  N   GLY A 344     -19.692 -19.212   0.321  1.00  9.06              
ATOM   2656  CA  GLY A 344     -20.789 -19.624   1.145  1.00  9.06              
ATOM   2657  C   GLY A 344     -21.842 -20.167   0.225  1.00  9.06              
ATOM   2658  O   GLY A 344     -21.611 -20.359  -0.969  1.00  9.06              
ATOM   2659  N   SER A 345     -23.052 -20.383   0.775  1.00  9.75              
ATOM   2660  CA  SER A 345     -24.110 -21.054   0.081  1.00  9.75              
ATOM   2661  CB  SER A 345     -25.399 -21.152   0.922  1.00  9.75              
ATOM   2662  OG  SER A 345     -25.848 -19.861   1.313  1.00  9.75              
ATOM   2663  C   SER A 345     -24.462 -20.480  -1.254  1.00  9.75              
ATOM   2664  O   SER A 345     -23.778 -20.758  -2.235  1.00  9.75              
ATOM   2665  N   ASN A 346     -25.499 -19.614  -1.311  1.00  8.92              
ATOM   2666  CA  ASN A 346     -26.067 -19.211  -2.572  1.00  8.92              
ATOM   2667  CB  ASN A 346     -27.482 -18.620  -2.434  1.00  8.92              
ATOM   2668  CG  ASN A 346     -28.438 -19.744  -2.056  1.00  8.92              
ATOM   2669  OD1 ASN A 346     -29.400 -20.023  -2.769  1.00  8.92              
ATOM   2670  ND2 ASN A 346     -28.163 -20.412  -0.904  1.00  8.92              
ATOM   2671  C   ASN A 346     -25.234 -18.188  -3.263  1.00  8.92              
ATOM   2672  O   ASN A 346     -25.682 -17.061  -3.465  1.00  8.92              
ATOM   2673  N   LYS A 347     -24.037 -18.614  -3.709  1.00  9.83              
ATOM   2674  CA  LYS A 347     -23.078 -17.859  -4.471  1.00  9.83              
ATOM   2675  CB  LYS A 347     -23.566 -17.419  -5.870  1.00  9.83              
ATOM   2676  CG  LYS A 347     -24.629 -16.320  -5.879  1.00  9.83              
ATOM   2677  CD  LYS A 347     -24.882 -15.709  -7.259  1.00  9.83              
ATOM   2678  CE  LYS A 347     -25.953 -14.617  -7.247  1.00  9.83              
ATOM   2679  NZ  LYS A 347     -27.268 -15.208  -6.909  1.00  9.83              
ATOM   2680  C   LYS A 347     -22.574 -16.666  -3.718  1.00  9.83              
ATOM   2681  O   LYS A 347     -22.021 -15.750  -4.323  1.00  9.83              
ATOM   2682  N   LYS A 348     -22.701 -16.658  -2.375  1.00 10.37              
ATOM   2683  CA  LYS A 348     -22.182 -15.579  -1.575  1.00 10.37              
ATOM   2684  CB  LYS A 348     -22.711 -15.594  -0.130  1.00 10.37              
ATOM   2685  CG  LYS A 348     -24.190 -15.250   0.050  1.00 10.37              
ATOM   2686  CD  LYS A 348     -24.545 -13.786  -0.211  1.00 10.37              
ATOM   2687  CE  LYS A 348     -26.030 -13.492   0.020  1.00 10.37              
ATOM   2688  NZ  LYS A 348     -26.257 -12.034   0.124  1.00 10.37              
ATOM   2689  C   LYS A 348     -20.700 -15.783  -1.437  1.00 10.37              
ATOM   2690  O   LYS A 348     -20.264 -16.839  -0.982  1.00 10.37              
ATOM   2691  N   THR A 349     -19.866 -14.780  -1.794  1.00  8.95              
ATOM   2692  CA  THR A 349     -18.457 -15.030  -1.633  1.00  8.95              
ATOM   2693  CB  THR A 349     -17.758 -15.291  -2.937  1.00  8.95              
ATOM   2694  OG1 THR A 349     -18.403 -16.347  -3.635  1.00  8.95              
ATOM   2695  CG2 THR A 349     -16.312 -15.712  -2.639  1.00  8.95              
ATOM   2696  C   THR A 349     -17.779 -13.840  -0.993  1.00  8.95              
ATOM   2697  O   THR A 349     -18.007 -12.679  -1.351  1.00  8.95              
ATOM   2698  N   ILE A 350     -16.900 -14.149  -0.014  1.00  8.82              
ATOM   2699  CA  ILE A 350     -16.102 -13.217   0.725  1.00  8.82              
ATOM   2700  CB  ILE A 350     -16.460 -13.148   2.186  1.00  8.82              
ATOM   2701  CG1 ILE A 350     -17.905 -12.659   2.351  1.00  8.82              
ATOM   2702  CG2 ILE A 350     -15.443 -12.245   2.888  1.00  8.82              
ATOM   2703  CD1 ILE A 350     -18.441 -12.744   3.777  1.00  8.82              
ATOM   2704  C   ILE A 350     -14.693 -13.712   0.637  1.00  8.82              
ATOM   2705  O   ILE A 350     -14.429 -14.915   0.644  1.00  8.82              
ATOM   2706  N   THR A 351     -13.752 -12.760   0.533  1.00  8.82              
ATOM   2707  CA  THR A 351     -12.354 -13.030   0.404  1.00  8.82              
ATOM   2708  CB  THR A 351     -11.777 -12.358  -0.806  1.00  8.82              
ATOM   2709  OG1 THR A 351     -12.450 -12.796  -1.977  1.00  8.82              
ATOM   2710  CG2 THR A 351     -10.293 -12.703  -0.906  1.00  8.82              
ATOM   2711  C   THR A 351     -11.723 -12.432   1.623  1.00  8.82              
ATOM   2712  O   THR A 351     -12.176 -11.411   2.137  1.00  8.82              
ATOM   2713  N   LEU A 352     -10.671 -13.081   2.147  1.00  8.84              
ATOM   2714  CA  LEU A 352     -10.052 -12.587   3.333  1.00  8.84              
ATOM   2715  CB  LEU A 352     -10.237 -13.579   4.496  1.00  8.84              
ATOM   2716  CG  LEU A 352     -10.133 -13.012   5.927  1.00  8.84              
ATOM   2717  CD1 LEU A 352     -10.192 -14.148   6.956  1.00  8.84              
ATOM   2718  CD2 LEU A 352      -8.984 -12.032   6.154  1.00  8.84              
ATOM   2719  C   LEU A 352      -8.594 -12.446   2.977  1.00  8.84              
ATOM   2720  O   LEU A 352      -8.071 -13.183   2.140  1.00  8.84              
ATOM   2721  N   MET A 353      -7.924 -11.462   3.607  1.00  8.84              
ATOM   2722  CA  MET A 353      -6.558 -11.053   3.406  1.00  8.84              
ATOM   2723  CB  MET A 353      -6.393  -9.523   3.547  1.00  8.84              
ATOM   2724  CG  MET A 353      -5.046  -8.932   3.133  1.00  8.84              
ATOM   2725  SD  MET A 353      -4.954  -8.456   1.391  1.00  8.84              
ATOM   2726  CE  MET A 353      -5.902  -9.865   0.750  1.00  8.84              
ATOM   2727  C   MET A 353      -5.805 -11.563   4.593  1.00  8.84              
ATOM   2728  O   MET A 353      -6.312 -11.634   5.706  1.00  8.84              
ATOM   2729  N   LEU A 354      -4.545 -11.946   4.428  1.00  8.85              
ATOM   2730  CA  LEU A 354      -3.931 -12.448   5.598  1.00  8.85              
ATOM   2731  CB  LEU A 354      -4.098 -13.974   5.490  1.00  8.85              
ATOM   2732  CG  LEU A 354      -5.594 -14.392   5.379  1.00  8.85              
ATOM   2733  CD1 LEU A 354      -5.761 -15.829   4.898  1.00  8.85              
ATOM   2734  CD2 LEU A 354      -6.401 -14.178   6.670  1.00  8.85              
ATOM   2735  C   LEU A 354      -2.529 -11.900   5.531  1.00  8.85              
ATOM   2736  O   LEU A 354      -2.085 -11.443   4.478  1.00  8.85              
ATOM   2737  N   ARG A 355      -1.830 -11.806   6.676  1.00  8.93              
ATOM   2738  CA  ARG A 355      -0.466 -11.356   6.640  1.00  8.93              
ATOM   2739  CB  ARG A 355      -0.165 -10.173   7.578  1.00  8.93              
ATOM   2740  CG  ARG A 355      -0.741  -8.840   7.101  1.00  8.93              
ATOM   2741  CD  ARG A 355       0.158  -8.104   6.104  1.00  8.93              
ATOM   2742  NE  ARG A 355       1.426  -7.740   6.801  1.00  8.93              
ATOM   2743  CZ  ARG A 355       1.522  -6.573   7.504  1.00  8.93              
ATOM   2744  NH1 ARG A 355       0.438  -5.752   7.624  1.00  8.93              
ATOM   2745  NH2 ARG A 355       2.702  -6.231   8.102  1.00  8.93              
ATOM   2746  C   ARG A 355       0.283 -12.531   7.134  1.00  8.93              
ATOM   2747  O   ARG A 355       0.061 -12.965   8.243  1.00  8.93              
ATOM   2748  N   ARG A 356       1.249 -13.067   6.397  1.00  9.81              
ATOM   2749  CA  ARG A 356       1.858 -14.302   6.801  1.00  9.81              
ATOM   2750  CB  ARG A 356       2.799 -14.904   5.751  1.00  9.81              
ATOM   2751  CG  ARG A 356       3.034 -16.395   5.981  1.00  9.81              
ATOM   2752  CD  ARG A 356       3.366 -17.138   4.688  1.00  9.81              
ATOM   2753  NE  ARG A 356       4.826 -17.401   4.666  1.00  9.81              
ATOM   2754  CZ  ARG A 356       5.451 -17.771   3.511  1.00  9.81              
ATOM   2755  NH1 ARG A 356       4.741 -17.873   2.351  1.00  9.81              
ATOM   2756  NH2 ARG A 356       6.791 -18.038   3.517  1.00  9.81              
ATOM   2757  C   ARG A 356       2.597 -14.121   8.086  1.00  9.81              
ATOM   2758  O   ARG A 356       3.273 -15.046   8.524  1.00  9.81              
ATOM   2759  N   ASN A 357       2.653 -12.888   8.627  1.00  9.84              
ATOM   2760  CA  ASN A 357       3.272 -12.719   9.914  1.00  9.84              
ATOM   2761  CB  ASN A 357       4.041 -11.393  10.090  1.00  9.84              
ATOM   2762  CG  ASN A 357       5.135 -11.220   9.042  1.00  9.84              
ATOM   2763  OD1 ASN A 357       6.064 -12.015   8.931  1.00  9.84              
ATOM   2764  ND2 ASN A 357       5.021 -10.126   8.245  1.00  9.84              
ATOM   2765  C   ASN A 357       2.102 -12.579  10.827  1.00  9.84              
ATOM   2766  O   ASN A 357       1.267 -11.700  10.631  1.00  9.84              
ATOM   2767  N   ASN A 358       1.967 -13.518  11.779  1.00  9.80              
ATOM   2768  CA  ASN A 358       0.943 -13.613  12.778  1.00  9.80              
ATOM   2769  CB  ASN A 358       0.991 -12.520  13.857  1.00  9.80              
ATOM   2770  CG  ASN A 358       0.420 -13.096  15.155  1.00  9.80              
ATOM   2771  OD1 ASN A 358      -0.448 -13.967  15.153  1.00  9.80              
ATOM   2772  ND2 ASN A 358       0.962 -12.619  16.307  1.00  9.80              
ATOM   2773  C   ASN A 358      -0.402 -13.681  12.126  1.00  9.80              
ATOM   2774  O   ASN A 358      -1.392 -13.859  12.805  1.00  9.80              
ATOM   2775  N   LEU A 359      -0.492 -13.632  10.792  1.00  9.46              
ATOM   2776  CA  LEU A 359      -1.696 -13.751  10.038  1.00  9.46              
ATOM   2777  CB  LEU A 359      -2.018 -15.174   9.609  1.00  9.46              
ATOM   2778  CG  LEU A 359      -2.738 -15.135   8.268  1.00  9.46              
ATOM   2779  CD1 LEU A 359      -4.082 -14.437   8.398  1.00  9.46              
ATOM   2780  CD2 LEU A 359      -1.824 -14.595   7.177  1.00  9.46              
ATOM   2781  C   LEU A 359      -2.836 -13.021  10.639  1.00  9.46              
ATOM   2782  O   LEU A 359      -3.658 -13.626  11.306  1.00  9.46              
ATOM   2783  N   TYR A 360      -2.917 -11.693  10.427  1.00  8.89              
ATOM   2784  CA  TYR A 360      -4.041 -10.962  10.958  1.00  8.89              
ATOM   2785  CB  TYR A 360      -3.716  -9.555  11.493  1.00  8.89              
ATOM   2786  CG  TYR A 360      -2.616  -9.583  12.494  1.00  8.89              
ATOM   2787  CD1 TYR A 360      -1.307  -9.520  12.072  1.00  8.89              
ATOM   2788  CD2 TYR A 360      -2.882  -9.652  13.841  1.00  8.89              
ATOM   2789  CE1 TYR A 360      -0.275  -9.534  12.979  1.00  8.89              
ATOM   2790  CE2 TYR A 360      -1.852  -9.667  14.753  1.00  8.89              
ATOM   2791  CZ  TYR A 360      -0.547  -9.608  14.323  1.00  8.89              
ATOM   2792  OH  TYR A 360       0.510  -9.623  15.258  1.00  8.89              
ATOM   2793  C   TYR A 360      -4.805 -10.648   9.706  1.00  8.89              
ATOM   2794  O   TYR A 360      -4.196 -10.330   8.694  1.00  8.89              
ATOM   2795  N   VAL A 361      -6.148 -10.643   9.752  1.00  9.44              
ATOM   2796  CA  VAL A 361      -7.002 -10.610   8.581  1.00  9.44              
ATOM   2797  CB  VAL A 361      -8.430 -10.931   8.908  1.00  9.44              
ATOM   2798  CG1 VAL A 361      -8.440 -12.379   9.431  1.00  9.44              
ATOM   2799  CG2 VAL A 361      -8.990  -9.903   9.903  1.00  9.44              
ATOM   2800  C   VAL A 361      -6.929  -9.430   7.625  1.00  9.44              
ATOM   2801  O   VAL A 361      -7.410  -9.541   6.497  1.00  9.44              
ATOM   2802  N   MET A 362      -6.464  -8.237   8.026  1.00  9.48              
ATOM   2803  CA  MET A 362      -6.310  -7.168   7.056  1.00  9.48              
ATOM   2804  CB  MET A 362      -5.624  -7.602   5.759  1.00  9.48              
ATOM   2805  CG  MET A 362      -4.720  -6.515   5.196  1.00  9.48              
ATOM   2806  SD  MET A 362      -3.182  -6.292   6.145  1.00  9.48              
ATOM   2807  CE  MET A 362      -3.959  -5.458   7.560  1.00  9.48              
ATOM   2808  C   MET A 362      -7.640  -6.525   6.761  1.00  9.48              
ATOM   2809  O   MET A 362      -7.999  -5.517   7.368  1.00  9.48              
ATOM   2810  N   GLY A 363      -8.374  -7.042   5.755  1.00  9.52              
ATOM   2811  CA  GLY A 363      -9.692  -6.527   5.445  1.00  9.52              
ATOM   2812  C   GLY A 363     -10.166  -7.288   4.242  1.00  9.52              
ATOM   2813  O   GLY A 363      -9.457  -7.364   3.244  1.00  9.52              
ATOM   2814  N   TYR A 364     -11.408  -7.815   4.299  1.00  9.53              
ATOM   2815  CA  TYR A 364     -12.000  -8.678   3.302  1.00  9.53              
ATOM   2816  CB  TYR A 364     -13.217  -9.461   3.793  1.00  9.53              
ATOM   2817  CG  TYR A 364     -13.017 -10.407   4.910  1.00  9.53              
ATOM   2818  CD1 TYR A 364     -12.753  -9.971   6.182  1.00  9.53              
ATOM   2819  CD2 TYR A 364     -13.176 -11.746   4.675  1.00  9.53              
ATOM   2820  CE1 TYR A 364     -12.616 -10.883   7.195  1.00  9.53              
ATOM   2821  CE2 TYR A 364     -13.046 -12.665   5.675  1.00  9.53              
ATOM   2822  CZ  TYR A 364     -12.765 -12.221   6.935  1.00  9.53              
ATOM   2823  OH  TYR A 364     -12.625 -13.155   7.969  1.00  9.53              
ATOM   2824  C   TYR A 364     -12.707  -7.883   2.241  1.00  9.53              
ATOM   2825  O   TYR A 364     -13.216  -6.795   2.500  1.00  9.53              
ATOM   2826  N   SER A 365     -12.788  -8.464   1.019  1.00  8.93              
ATOM   2827  CA  SER A 365     -13.470  -7.886  -0.114  1.00  8.93              
ATOM   2828  CB  SER A 365     -12.500  -7.692  -1.295  1.00  8.93              
ATOM   2829  OG  SER A 365     -13.050  -6.816  -2.265  1.00  8.93              
ATOM   2830  C   SER A 365     -14.530  -8.869  -0.564  1.00  8.93              
ATOM   2831  O   SER A 365     -14.292 -10.076  -0.583  1.00  8.93              
ATOM   2832  N   ASP A 366     -15.747  -8.384  -0.918  1.00 10.03              
ATOM   2833  CA  ASP A 366     -16.785  -9.266  -1.413  1.00 10.03              
ATOM   2834  CB  ASP A 366     -18.103  -9.274  -0.606  1.00 10.03              
ATOM   2835  CG  ASP A 366     -17.964 -10.136   0.639  1.00 10.03              
ATOM   2836  OD1 ASP A 366     -16.824 -10.582   0.927  1.00 10.03              
ATOM   2837  OD2 ASP A 366     -19.003 -10.371   1.311  1.00 10.03              
ATOM   2838  C   ASP A 366     -17.184  -8.814  -2.784  1.00 10.03              
ATOM   2839  O   ASP A 366     -16.851  -7.707  -3.200  1.00 10.03              
ATOM   2840  N   PRO A 367     -17.854  -9.642  -3.543  1.00 10.25              
ATOM   2841  CA  PRO A 367     -18.297  -9.128  -4.812  1.00 10.25              
ATOM   2842  CD  PRO A 367     -17.478 -11.043  -3.631  1.00 10.25              
ATOM   2843  CB  PRO A 367     -18.572 -10.343  -5.691  1.00 10.25              
ATOM   2844  CG  PRO A 367     -17.631 -11.417  -5.116  1.00 10.25              
ATOM   2845  C   PRO A 367     -19.477  -8.234  -4.584  1.00 10.25              
ATOM   2846  O   PRO A 367     -20.394  -8.635  -3.872  1.00 10.25              
ATOM   2847  N   PHE A 368     -19.525  -7.048  -5.215  1.00  9.75              
ATOM   2848  CA  PHE A 368     -20.653  -6.195  -4.976  1.00  9.75              
ATOM   2849  CB  PHE A 368     -20.357  -4.743  -4.579  1.00  9.75              
ATOM   2850  CG  PHE A 368     -20.595  -4.689  -3.107  1.00  9.75              
ATOM   2851  CD1 PHE A 368     -21.864  -4.401  -2.657  1.00  9.75              
ATOM   2852  CD2 PHE A 368     -19.607  -4.929  -2.183  1.00  9.75              
ATOM   2853  CE1 PHE A 368     -22.152  -4.336  -1.315  1.00  9.75              
ATOM   2854  CE2 PHE A 368     -19.886  -4.864  -0.837  1.00  9.75              
ATOM   2855  CZ  PHE A 368     -21.156  -4.566  -0.400  1.00  9.75              
ATOM   2856  C   PHE A 368     -21.666  -6.239  -6.063  1.00  9.75              
ATOM   2857  O   PHE A 368     -22.068  -7.320  -6.491  1.00  9.75              
ATOM   2858  N   GLU A 369     -22.172  -5.054  -6.460  1.00  9.01              
ATOM   2859  CA  GLU A 369     -23.254  -5.000  -7.399  1.00  9.01              
ATOM   2860  CB  GLU A 369     -24.117  -3.735  -7.259  1.00  9.01              
ATOM   2861  CG  GLU A 369     -25.383  -3.755  -8.117  1.00  9.01              
ATOM   2862  CD  GLU A 369     -26.229  -2.547  -7.739  1.00  9.01              
ATOM   2863  OE1 GLU A 369     -25.857  -1.846  -6.760  1.00  9.01              
ATOM   2864  OE2 GLU A 369     -27.262  -2.310  -8.420  1.00  9.01              
ATOM   2865  C   GLU A 369     -22.723  -5.057  -8.784  1.00  9.01              
ATOM   2866  O   GLU A 369     -21.973  -4.185  -9.218  1.00  9.01              
ATOM   2867  N   THR A 370     -23.112  -6.121  -9.512  1.00  9.14              
ATOM   2868  CA  THR A 370     -22.648  -6.287 -10.848  1.00  9.14              
ATOM   2869  CB  THR A 370     -22.752  -5.045 -11.700  1.00  9.14              
ATOM   2870  OG1 THR A 370     -24.086  -4.555 -11.673  1.00  9.14              
ATOM   2871  CG2 THR A 370     -22.399  -5.404 -13.158  1.00  9.14              
ATOM   2872  C   THR A 370     -21.222  -6.726 -10.687  1.00  9.14              
ATOM   2873  O   THR A 370     -20.939  -7.696  -9.988  1.00  9.14              
ATOM   2874  N   ASN A 371     -20.305  -6.042 -11.390  1.00  8.89              
ATOM   2875  CA  ASN A 371     -18.891  -6.277 -11.448  1.00  8.89              
ATOM   2876  CB  ASN A 371     -18.269  -5.684 -12.724  1.00  8.89              
ATOM   2877  CG  ASN A 371     -16.830  -6.164 -12.821  1.00  8.89              
ATOM   2878  OD1 ASN A 371     -15.890  -5.375 -12.732  1.00  8.89              
ATOM   2879  ND2 ASN A 371     -16.651  -7.501 -12.998  1.00  8.89              
ATOM   2880  C   ASN A 371     -18.089  -5.746 -10.286  1.00  8.89              
ATOM   2881  O   ASN A 371     -16.985  -6.232 -10.045  1.00  8.89              
ATOM   2882  N   LYS A 372     -18.568  -4.716  -9.557  1.00  8.87              
ATOM   2883  CA  LYS A 372     -17.685  -4.033  -8.635  1.00  8.87              
ATOM   2884  CB  LYS A 372     -18.276  -2.745  -8.040  1.00  8.87              
ATOM   2885  CG  LYS A 372     -19.494  -2.978  -7.148  1.00  8.87              
ATOM   2886  CD  LYS A 372     -19.805  -1.796  -6.231  1.00  8.87              
ATOM   2887  CE  LYS A 372     -19.965  -0.469  -6.972  1.00  8.87              
ATOM   2888  NZ  LYS A 372     -20.263   0.610  -6.003  1.00  8.87              
ATOM   2889  C   LYS A 372     -17.229  -4.878  -7.489  1.00  8.87              
ATOM   2890  O   LYS A 372     -18.000  -5.652  -6.933  1.00  8.87              
ATOM   2891  N   CYS A 373     -15.935  -4.734  -7.104  1.00  9.09              
ATOM   2892  CA  CYS A 373     -15.414  -5.448  -5.966  1.00  9.09              
ATOM   2893  CB  CYS A 373     -14.021  -6.065  -6.189  1.00  9.09              
ATOM   2894  SG  CYS A 373     -14.017  -7.415  -7.404  1.00  9.09              
ATOM   2895  C   CYS A 373     -15.241  -4.425  -4.895  1.00  9.09              
ATOM   2896  O   CYS A 373     -14.530  -3.441  -5.090  1.00  9.09              
ATOM   2897  N   ARG A 374     -15.888  -4.638  -3.732  1.00  8.23              
ATOM   2898  CA  ARG A 374     -15.807  -3.683  -2.666  1.00  8.23              
ATOM   2899  CB  ARG A 374     -17.171  -3.273  -2.085  1.00  8.23              
ATOM   2900  CG  ARG A 374     -17.854  -2.190  -2.919  1.00  8.23              
ATOM   2901  CD  ARG A 374     -19.360  -2.043  -2.720  1.00  8.23              
ATOM   2902  NE  ARG A 374     -19.666  -1.902  -1.272  1.00  8.23              
ATOM   2903  CZ  ARG A 374     -20.967  -1.671  -0.937  1.00  8.23              
ATOM   2904  NH1 ARG A 374     -21.886  -1.545  -1.934  1.00  8.23              
ATOM   2905  NH2 ARG A 374     -21.365  -1.600   0.364  1.00  8.23              
ATOM   2906  C   ARG A 374     -14.977  -4.270  -1.584  1.00  8.23              
ATOM   2907  O   ARG A 374     -15.213  -5.399  -1.158  1.00  8.23              
ATOM   2908  N   TYR A 375     -13.953  -3.533  -1.105  1.00  8.01              
ATOM   2909  CA  TYR A 375     -13.246  -4.217  -0.071  1.00  8.01              
ATOM   2910  CB  TYR A 375     -11.970  -4.922  -0.529  1.00  8.01              
ATOM   2911  CG  TYR A 375     -10.768  -4.247  -0.069  1.00  8.01              
ATOM   2912  CD1 TYR A 375     -10.419  -3.041  -0.586  1.00  8.01              
ATOM   2913  CD2 TYR A 375     -10.021  -4.847   0.911  1.00  8.01              
ATOM   2914  CE1 TYR A 375      -9.286  -2.456  -0.112  1.00  8.01              
ATOM   2915  CE2 TYR A 375      -8.883  -4.257   1.378  1.00  8.01              
ATOM   2916  CZ  TYR A 375      -8.515  -3.054   0.855  1.00  8.01              
ATOM   2917  OH  TYR A 375      -7.341  -2.443   1.335  1.00  8.01              
ATOM   2918  C   TYR A 375     -13.079  -3.342   1.125  1.00  8.01              
ATOM   2919  O   TYR A 375     -13.239  -2.122   1.067  1.00  8.01              
ATOM   2920  N   HIS A 376     -12.825  -4.000   2.271  1.00  7.98              
ATOM   2921  CA  HIS A 376     -12.750  -3.334   3.539  1.00  7.98              
ATOM   2922  ND1 HIS A 376     -15.801  -4.744   5.492  1.00  7.98              
ATOM   2923  CG  HIS A 376     -15.014  -4.068   4.586  1.00  7.98              
ATOM   2924  CB  HIS A 376     -13.516  -4.020   4.690  1.00  7.98              
ATOM   2925  NE2 HIS A 376     -17.183  -3.832   4.010  1.00  7.98              
ATOM   2926  CD2 HIS A 376     -15.874  -3.518   3.686  1.00  7.98              
ATOM   2927  CE1 HIS A 376     -17.088  -4.570   5.101  1.00  7.98              
ATOM   2928  C   HIS A 376     -11.336  -3.401   3.991  1.00  7.98              
ATOM   2929  O   HIS A 376     -10.607  -4.340   3.692  1.00  7.98              
ATOM   2930  N   ILE A 377     -10.907  -2.379   4.734  1.00  8.06              
ATOM   2931  CA  ILE A 377      -9.579  -2.334   5.246  1.00  8.06              
ATOM   2932  CB  ILE A 377      -8.823  -1.271   4.502  1.00  8.06              
ATOM   2933  CG1 ILE A 377      -7.362  -1.156   4.933  1.00  8.06              
ATOM   2934  CG2 ILE A 377      -9.648   0.018   4.581  1.00  8.06              
ATOM   2935  CD1 ILE A 377      -6.461  -2.259   4.395  1.00  8.06              
ATOM   2936  C   ILE A 377      -9.783  -2.000   6.689  1.00  8.06              
ATOM   2937  O   ILE A 377     -10.666  -1.205   7.012  1.00  8.06              
ATOM   2938  N   PHE A 378      -9.016  -2.651   7.591  1.00  8.60              
ATOM   2939  CA  PHE A 378      -9.152  -2.434   9.003  1.00  8.60              
ATOM   2940  CB  PHE A 378      -8.587  -3.555   9.892  1.00  8.60              
ATOM   2941  CG  PHE A 378      -9.691  -4.533  10.109  1.00  8.60              
ATOM   2942  CD1 PHE A 378     -10.662  -4.236  11.034  1.00  8.60              
ATOM   2943  CD2 PHE A 378      -9.772  -5.727   9.435  1.00  8.60              
ATOM   2944  CE1 PHE A 378     -11.701  -5.102  11.277  1.00  8.60              
ATOM   2945  CE2 PHE A 378     -10.808  -6.602   9.668  1.00  8.60              
ATOM   2946  CZ  PHE A 378     -11.777  -6.290  10.591  1.00  8.60              
ATOM   2947  C   PHE A 378      -8.553  -1.123   9.401  1.00  8.60              
ATOM   2948  O   PHE A 378      -7.628  -0.603   8.777  1.00  8.60              
ATOM   2949  N   ASN A 379      -9.092  -0.563  10.498  1.00  8.84              
ATOM   2950  CA  ASN A 379      -8.709   0.734  10.971  1.00  8.84              
ATOM   2951  CB  ASN A 379      -9.463   1.154  12.234  1.00  8.84              
ATOM   2952  CG  ASN A 379      -9.382   2.671  12.317  1.00  8.84              
ATOM   2953  OD1 ASN A 379      -8.914   3.332  11.391  1.00  8.84              
ATOM   2954  ND2 ASN A 379      -9.861   3.239  13.456  1.00  8.84              
ATOM   2955  C   ASN A 379      -7.238   0.699  11.263  1.00  8.84              
ATOM   2956  O   ASN A 379      -6.508   1.672  11.067  1.00  8.84              
ATOM   2957  N   ASP A 380      -6.778  -0.461  11.747  1.00  8.95              
ATOM   2958  CA  ASP A 380      -5.415  -0.746  12.086  1.00  8.95              
ATOM   2959  CB  ASP A 380      -5.244  -2.007  12.950  1.00  8.95              
ATOM   2960  CG  ASP A 380      -5.599  -1.628  14.380  1.00  8.95              
ATOM   2961  OD1 ASP A 380      -5.595  -0.403  14.677  1.00  8.95              
ATOM   2962  OD2 ASP A 380      -5.862  -2.553  15.195  1.00  8.95              
ATOM   2963  C   ASP A 380      -4.566  -0.903  10.871  1.00  8.95              
ATOM   2964  O   ASP A 380      -3.394  -1.236  11.016  1.00  8.95              
ATOM   2965  N   ILE A 381      -5.116  -0.824   9.643  1.00  9.87              
ATOM   2966  CA  ILE A 381      -4.173  -0.994   8.577  1.00  9.87              
ATOM   2967  CB  ILE A 381      -4.460  -2.120   7.642  1.00  9.87              
ATOM   2968  CG1 ILE A 381      -3.470  -2.050   6.482  1.00  9.87              
ATOM   2969  CG2 ILE A 381      -5.945  -2.168   7.297  1.00  9.87              
ATOM   2970  CD1 ILE A 381      -3.496  -3.288   5.620  1.00  9.87              
ATOM   2971  C   ILE A 381      -3.798   0.287   7.855  1.00  9.87              
ATOM   2972  O   ILE A 381      -4.560   0.843   7.067  1.00  9.87              
ATOM   2973  N   SER A 382      -2.540   0.752   8.088  1.00  8.84              
ATOM   2974  CA  SER A 382      -2.002   1.983   7.551  1.00  8.84              
ATOM   2975  CB  SER A 382      -1.731   3.053   8.621  1.00  8.84              
ATOM   2976  OG  SER A 382      -2.946   3.438   9.246  1.00  8.84              
ATOM   2977  C   SER A 382      -0.706   1.698   6.906  1.00  8.84              
ATOM   2978  O   SER A 382      -0.339   0.533   6.780  1.00  8.84              
ATOM   2979  N   GLY A 383      -0.017   2.781   6.469  1.00  8.81              
ATOM   2980  CA  GLY A 383       1.258   2.729   5.822  1.00  8.81              
ATOM   2981  C   GLY A 383       1.053   2.444   4.380  1.00  8.81              
ATOM   2982  O   GLY A 383       0.315   3.145   3.737  1.00  8.81              
ATOM   2983  N   THR A 384       1.799   1.539   3.749  1.00  9.29              
ATOM   2984  CA  THR A 384       1.497   1.148   2.401  1.00  9.29              
ATOM   2985  CB  THR A 384       2.622   0.448   1.709  1.00  9.29              
ATOM   2986  OG1 THR A 384       2.869  -0.816   2.306  1.00  9.29              
ATOM   2987  CG2 THR A 384       3.863   1.316   1.848  1.00  9.29              
ATOM   2988  C   THR A 384       0.439   0.106   2.504  1.00  9.29              
ATOM   2989  O   THR A 384      -0.340  -0.128   1.582  1.00  9.29              
ATOM   2990  N   GLU A 385       0.396  -0.537   3.682  1.00  9.30              
ATOM   2991  CA  GLU A 385      -0.324  -1.757   3.849  1.00  9.30              
ATOM   2992  CB  GLU A 385      -0.299  -2.279   5.297  1.00  9.30              
ATOM   2993  CG  GLU A 385      -0.601  -3.777   5.399  1.00  9.30              
ATOM   2994  CD  GLU A 385       0.658  -4.557   5.034  1.00  9.30              
ATOM   2995  OE1 GLU A 385       1.762  -3.954   5.087  1.00  9.30              
ATOM   2996  OE2 GLU A 385       0.536  -5.770   4.715  1.00  9.30              
ATOM   2997  C   GLU A 385      -1.742  -1.629   3.390  1.00  9.30              
ATOM   2998  O   GLU A 385      -2.250  -2.541   2.744  1.00  9.30              
ATOM   2999  N   ARG A 386      -2.412  -0.499   3.673  1.00  8.65              
ATOM   3000  CA  ARG A 386      -3.784  -0.322   3.289  1.00  8.65              
ATOM   3001  CB  ARG A 386      -4.336   1.030   3.799  1.00  8.65              
ATOM   3002  CG  ARG A 386      -5.861   1.151   3.903  1.00  8.65              
ATOM   3003  CD  ARG A 386      -6.320   2.513   4.444  1.00  8.65              
ATOM   3004  NE  ARG A 386      -7.771   2.441   4.795  1.00  8.65              
ATOM   3005  CZ  ARG A 386      -8.172   2.260   6.091  1.00  8.65              
ATOM   3006  NH1 ARG A 386      -7.250   2.126   7.090  1.00  8.65              
ATOM   3007  NH2 ARG A 386      -9.502   2.236   6.397  1.00  8.65              
ATOM   3008  C   ARG A 386      -3.882  -0.369   1.790  1.00  8.65              
ATOM   3009  O   ARG A 386      -4.776  -1.014   1.247  1.00  8.65              
ATOM   3010  N   GLN A 387      -2.949   0.300   1.081  1.00  8.66              
ATOM   3011  CA  GLN A 387      -2.959   0.369  -0.354  1.00  8.66              
ATOM   3012  CB  GLN A 387      -1.821   1.231  -0.936  1.00  8.66              
ATOM   3013  CG  GLN A 387      -1.849   2.716  -0.574  1.00  8.66              
ATOM   3014  CD  GLN A 387      -0.642   3.342  -1.261  1.00  8.66              
ATOM   3015  OE1 GLN A 387      -0.226   4.451  -0.929  1.00  8.66              
ATOM   3016  NE2 GLN A 387      -0.077   2.625  -2.269  1.00  8.66              
ATOM   3017  C   GLN A 387      -2.745  -1.000  -0.914  1.00  8.66              
ATOM   3018  O   GLN A 387      -3.419  -1.392  -1.863  1.00  8.66              
ATOM   3019  N   ASP A 388      -1.798  -1.766  -0.337  1.00  8.66              
ATOM   3020  CA  ASP A 388      -1.462  -3.054  -0.864  1.00  8.66              
ATOM   3021  CB  ASP A 388      -0.247  -3.709  -0.181  1.00  8.66              
ATOM   3022  CG  ASP A 388       0.266  -4.806  -1.110  1.00  8.66              
ATOM   3023  OD1 ASP A 388      -0.457  -5.139  -2.087  1.00  8.66              
ATOM   3024  OD2 ASP A 388       1.390  -5.319  -0.861  1.00  8.66              
ATOM   3025  C   ASP A 388      -2.637  -3.966  -0.723  1.00  8.66              
ATOM   3026  O   ASP A 388      -2.928  -4.733  -1.637  1.00  8.66              
ATOM   3027  N   VAL A 389      -3.352  -3.895   0.419  1.00  9.29              
ATOM   3028  CA  VAL A 389      -4.464  -4.766   0.660  1.00  9.29              
ATOM   3029  CB  VAL A 389      -5.184  -4.521   1.939  1.00  9.29              
ATOM   3030  CG1 VAL A 389      -6.323  -5.544   2.051  1.00  9.29              
ATOM   3031  CG2 VAL A 389      -4.184  -4.549   3.074  1.00  9.29              
ATOM   3032  C   VAL A 389      -5.497  -4.476  -0.366  1.00  9.29              
ATOM   3033  O   VAL A 389      -6.100  -5.393  -0.913  1.00  9.29              
ATOM   3034  N   GLU A 390      -5.728  -3.179  -0.647  1.00  9.34              
ATOM   3035  CA  GLU A 390      -6.772  -2.812  -1.544  1.00  9.34              
ATOM   3036  CB  GLU A 390      -6.919  -1.293  -1.793  1.00  9.34              
ATOM   3037  CG  GLU A 390      -7.211  -0.428  -0.566  1.00  9.34              
ATOM   3038  CD  GLU A 390      -8.030   0.777  -1.004  1.00  9.34              
ATOM   3039  OE1 GLU A 390      -9.110   0.551  -1.613  1.00  9.34              
ATOM   3040  OE2 GLU A 390      -7.602   1.930  -0.733  1.00  9.34              
ATOM   3041  C   GLU A 390      -6.475  -3.414  -2.868  1.00  9.34              
ATOM   3042  O   GLU A 390      -7.342  -4.035  -3.477  1.00  9.34              
ATOM   3043  N   THR A 391      -5.220  -3.282  -3.329  1.00  9.35              
ATOM   3044  CA  THR A 391      -4.901  -3.753  -4.637  1.00  9.35              
ATOM   3045  CB  THR A 391      -3.535  -3.383  -5.117  1.00  9.35              
ATOM   3046  OG1 THR A 391      -3.446  -3.657  -6.507  1.00  9.35              
ATOM   3047  CG2 THR A 391      -2.483  -4.187  -4.338  1.00  9.35              
ATOM   3048  C   THR A 391      -5.067  -5.241  -4.715  1.00  9.35              
ATOM   3049  O   THR A 391      -5.577  -5.743  -5.713  1.00  9.35              
ATOM   3050  N   THR A 392      -4.652  -5.997  -3.678  1.00  9.27              
ATOM   3051  CA  THR A 392      -4.782  -7.426  -3.754  1.00  9.27              
ATOM   3052  CB  THR A 392      -4.135  -8.151  -2.615  1.00  9.27              
ATOM   3053  OG1 THR A 392      -4.730  -7.739  -1.403  1.00  9.27              
ATOM   3054  CG2 THR A 392      -2.626  -7.848  -2.594  1.00  9.27              
ATOM   3055  C   THR A 392      -6.238  -7.794  -3.818  1.00  9.27              
ATOM   3056  O   THR A 392      -6.623  -8.678  -4.579  1.00  9.27              
ATOM   3057  N   LEU A 393      -7.081  -7.116  -3.013  1.00  9.26              
ATOM   3058  CA  LEU A 393      -8.500  -7.317  -2.926  1.00  9.26              
ATOM   3059  CB  LEU A 393      -9.196  -6.756  -1.674  1.00  9.26              
ATOM   3060  CG  LEU A 393      -8.980  -7.601  -0.405  1.00  9.26              
ATOM   3061  CD1 LEU A 393      -9.391  -9.067  -0.624  1.00  9.26              
ATOM   3062  CD2 LEU A 393      -7.571  -7.435   0.160  1.00  9.26              
ATOM   3063  C   LEU A 393      -9.213  -6.805  -4.134  1.00  9.26              
ATOM   3064  O   LEU A 393     -10.431  -6.931  -4.184  1.00  9.26              
ATOM   3065  N   CYS A 394      -8.540  -6.050  -5.029  1.00  8.78              
ATOM   3066  CA  CYS A 394      -9.182  -5.625  -6.241  1.00  8.78              
ATOM   3067  CB  CYS A 394      -9.887  -4.267  -6.079  1.00  8.78              
ATOM   3068  SG  CYS A 394     -11.035  -4.192  -4.667  1.00  8.78              
ATOM   3069  C   CYS A 394      -8.102  -5.406  -7.269  1.00  8.78              
ATOM   3070  O   CYS A 394      -7.509  -4.331  -7.303  1.00  8.78              
ATOM   3071  N   PRO A 395      -7.815  -6.365  -8.113  1.00  8.85              
ATOM   3072  CA  PRO A 395      -6.811  -6.170  -9.126  1.00  8.85              
ATOM   3073  CD  PRO A 395      -7.866  -7.749  -7.681  1.00  8.85              
ATOM   3074  CB  PRO A 395      -6.389  -7.564  -9.589  1.00  8.85              
ATOM   3075  CG  PRO A 395      -7.383  -8.527  -8.912  1.00  8.85              
ATOM   3076  C   PRO A 395      -7.312  -5.263 -10.200  1.00  8.85              
ATOM   3077  O   PRO A 395      -6.543  -4.914 -11.096  1.00  8.85              
ATOM   3078  N   ASN A 396      -8.606  -4.902 -10.160  1.00  8.87              
ATOM   3079  CA  ASN A 396      -9.115  -4.009 -11.152  1.00  8.87              
ATOM   3080  CB  ASN A 396     -10.484  -4.451 -11.691  1.00  8.87              
ATOM   3081  CG  ASN A 396     -10.716  -3.754 -13.019  1.00  8.87              
ATOM   3082  OD1 ASN A 396     -11.293  -2.670 -13.079  1.00  8.87              
ATOM   3083  ND2 ASN A 396     -10.241  -4.396 -14.118  1.00  8.87              
ATOM   3084  C   ASN A 396      -9.274  -2.701 -10.442  1.00  8.87              
ATOM   3085  O   ASN A 396      -9.880  -2.630  -9.373  1.00  8.87              
ATOM   3086  N   ALA A 397      -8.607  -1.661 -10.971  1.00  8.85              
ATOM   3087  CA  ALA A 397      -8.647  -0.322 -10.456  1.00  8.85              
ATOM   3088  CB  ALA A 397      -7.564   0.580 -11.071  1.00  8.85              
ATOM   3089  C   ALA A 397      -9.970   0.330 -10.721  1.00  8.85              
ATOM   3090  O   ALA A 397     -10.519   1.016  -9.861  1.00  8.85              
ATOM   3091  N   ASN A 398     -10.511   0.138 -11.938  1.00  8.83              
ATOM   3092  CA  ASN A 398     -11.698   0.828 -12.354  1.00  8.83              
ATOM   3093  CB  ASN A 398     -12.058   0.548 -13.824  1.00  8.83              
ATOM   3094  CG  ASN A 398     -11.000   1.209 -14.697  1.00  8.83              
ATOM   3095  OD1 ASN A 398     -10.277   0.541 -15.435  1.00  8.83              
ATOM   3096  ND2 ASN A 398     -10.906   2.563 -14.614  1.00  8.83              
ATOM   3097  C   ASN A 398     -12.886   0.440 -11.523  1.00  8.83              
ATOM   3098  O   ASN A 398     -13.668   1.303 -11.130  1.00  8.83              
ATOM   3099  N   SER A 399     -13.071  -0.874 -11.283  1.00  8.85              
ATOM   3100  CA  SER A 399     -14.221  -1.420 -10.606  1.00  8.85              
ATOM   3101  CB  SER A 399     -14.596  -2.815 -11.133  1.00  8.85              
ATOM   3102  OG  SER A 399     -15.813  -3.255 -10.548  1.00  8.85              
ATOM   3103  C   SER A 399     -14.111  -1.518  -9.104  1.00  8.85              
ATOM   3104  O   SER A 399     -15.060  -1.958  -8.455  1.00  8.85              
ATOM   3105  N   ARG A 400     -12.990  -1.145  -8.466  1.00  9.31              
ATOM   3106  CA  ARG A 400     -12.953  -1.489  -7.069  1.00  9.31              
ATOM   3107  CB  ARG A 400     -11.548  -1.890  -6.606  1.00  9.31              
ATOM   3108  CG  ARG A 400     -10.422  -0.862  -6.711  1.00  9.31              
ATOM   3109  CD  ARG A 400      -9.080  -1.570  -6.937  1.00  9.31              
ATOM   3110  NE  ARG A 400      -7.966  -0.771  -6.354  1.00  9.31              
ATOM   3111  CZ  ARG A 400      -7.634  -0.986  -5.048  1.00  9.31              
ATOM   3112  NH1 ARG A 400      -8.447  -1.765  -4.279  1.00  9.31              
ATOM   3113  NH2 ARG A 400      -6.499  -0.447  -4.514  1.00  9.31              
ATOM   3114  C   ARG A 400     -13.530  -0.423  -6.194  1.00  9.31              
ATOM   3115  O   ARG A 400     -13.172   0.747  -6.288  1.00  9.31              
ATOM   3116  N   VAL A 401     -14.451  -0.831  -5.290  1.00  9.06              
ATOM   3117  CA  VAL A 401     -15.134   0.090  -4.422  1.00  9.06              
ATOM   3118  CB  VAL A 401     -16.628  -0.042  -4.515  1.00  9.06              
ATOM   3119  CG1 VAL A 401     -17.299   0.871  -3.481  1.00  9.06              
ATOM   3120  CG2 VAL A 401     -17.040   0.274  -5.960  1.00  9.06              
ATOM   3121  C   VAL A 401     -14.691  -0.223  -3.022  1.00  9.06              
ATOM   3122  O   VAL A 401     -14.261  -1.338  -2.718  1.00  9.06              
ATOM   3123  N   SER A 402     -14.754   0.786  -2.131  1.00  8.27              
ATOM   3124  CA  SER A 402     -14.284   0.591  -0.796  1.00  8.27              
ATOM   3125  CB  SER A 402     -13.079   1.479  -0.424  1.00  8.27              
ATOM   3126  OG  SER A 402     -11.940   1.119  -1.194  1.00  8.27              
ATOM   3127  C   SER A 402     -15.362   0.890   0.190  1.00  8.27              
ATOM   3128  O   SER A 402     -16.241   1.723  -0.020  1.00  8.27              
ATOM   3129  N   LYS A 403     -15.308   0.124   1.289  1.00  8.27              
ATOM   3130  CA  LYS A 403     -16.088   0.225   2.480  1.00  8.27              
ATOM   3131  CB  LYS A 403     -17.174  -0.857   2.621  1.00  8.27              
ATOM   3132  CG  LYS A 403     -18.497  -0.581   1.902  1.00  8.27              
ATOM   3133  CD  LYS A 403     -19.299   0.569   2.517  1.00  8.27              
ATOM   3134  CE  LYS A 403     -20.750   0.639   2.038  1.00  8.27              
ATOM   3135  NZ  LYS A 403     -21.599  -0.267   2.849  1.00  8.27              
ATOM   3136  C   LYS A 403     -15.059  -0.118   3.499  1.00  8.27              
ATOM   3137  O   LYS A 403     -14.420  -1.162   3.387  1.00  8.27              
ATOM   3138  N   ASN A 404     -14.846   0.748   4.503  1.00  8.18              
ATOM   3139  CA  ASN A 404     -13.835   0.442   5.472  1.00  8.18              
ATOM   3140  CB  ASN A 404     -12.789   1.553   5.702  1.00  8.18              
ATOM   3141  CG  ASN A 404     -13.467   2.857   6.080  1.00  8.18              
ATOM   3142  OD1 ASN A 404     -13.702   3.140   7.253  1.00  8.18              
ATOM   3143  ND2 ASN A 404     -13.767   3.690   5.048  1.00  8.18              
ATOM   3144  C   ASN A 404     -14.480   0.042   6.768  1.00  8.18              
ATOM   3145  O   ASN A 404     -15.591   0.458   7.097  1.00  8.18              
ATOM   3146  N   ILE A 405     -13.753  -0.803   7.529  1.00  8.86              
ATOM   3147  CA  ILE A 405     -14.171  -1.464   8.739  1.00  8.86              
ATOM   3148  CB  ILE A 405     -13.194  -2.501   9.217  1.00  8.86              
ATOM   3149  CG1 ILE A 405     -13.054  -3.610   8.160  1.00  8.86              
ATOM   3150  CG2 ILE A 405     -13.708  -3.059  10.556  1.00  8.86              
ATOM   3151  CD1 ILE A 405     -14.355  -4.381   7.933  1.00  8.86              
ATOM   3152  C   ILE A 405     -14.504  -0.533   9.878  1.00  8.86              
ATOM   3153  O   ILE A 405     -15.334  -0.866  10.720  1.00  8.86              
ATOM   3154  N   ASN A 406     -13.811   0.608  10.010  1.00  9.79              
ATOM   3155  CA  ASN A 406     -14.128   1.601  11.008  1.00  9.79              
ATOM   3156  CB  ASN A 406     -15.627   1.974  10.986  1.00  9.79              
ATOM   3157  CG  ASN A 406     -15.843   3.363  11.584  1.00  9.79              
ATOM   3158  OD1 ASN A 406     -15.653   3.596  12.776  1.00  9.79              
ATOM   3159  ND2 ASN A 406     -16.268   4.322  10.718  1.00  9.79              
ATOM   3160  C   ASN A 406     -13.757   1.135  12.390  1.00  9.79              
ATOM   3161  O   ASN A 406     -13.856   1.906  13.340  1.00  9.79              
ATOM   3162  N   PHE A 407     -13.234  -0.095  12.558  1.00  9.84              
ATOM   3163  CA  PHE A 407     -12.946  -0.510  13.902  1.00  9.84              
ATOM   3164  CB  PHE A 407     -14.089  -1.408  14.410  1.00  9.84              
ATOM   3165  CG  PHE A 407     -14.441  -1.137  15.831  1.00  9.84              
ATOM   3166  CD1 PHE A 407     -13.728  -1.657  16.886  1.00  9.84              
ATOM   3167  CD2 PHE A 407     -15.528  -0.337  16.095  1.00  9.84              
ATOM   3168  CE1 PHE A 407     -14.101  -1.379  18.181  1.00  9.84              
ATOM   3169  CE2 PHE A 407     -15.906  -0.058  17.386  1.00  9.84              
ATOM   3170  CZ  PHE A 407     -15.190  -0.582  18.434  1.00  9.84              
ATOM   3171  C   PHE A 407     -11.727  -1.387  13.812  1.00  9.84              
ATOM   3172  O   PHE A 407     -11.441  -1.922  12.746  1.00  9.84              
ATOM   3173  N   ASP A 408     -10.966  -1.554  14.917  1.00  8.96              
ATOM   3174  CA  ASP A 408      -9.803  -2.412  14.919  1.00  8.96              
ATOM   3175  CB  ASP A 408      -8.788  -2.044  16.014  1.00  8.96              
ATOM   3176  CG  ASP A 408      -8.140  -0.720  15.641  1.00  8.96              
ATOM   3177  OD1 ASP A 408      -8.202  -0.349  14.439  1.00  8.96              
ATOM   3178  OD2 ASP A 408      -7.562  -0.067  16.550  1.00  8.96              
ATOM   3179  C   ASP A 408     -10.265  -3.814  15.210  1.00  8.96              
ATOM   3180  O   ASP A 408     -11.268  -4.018  15.885  1.00  8.96              
ATOM   3181  N   SER A 409      -9.535  -4.825  14.696  1.00  8.93              
ATOM   3182  CA  SER A 409      -9.862  -6.226  14.831  1.00  8.93              
ATOM   3183  CB  SER A 409      -9.220  -7.096  13.739  1.00  8.93              
ATOM   3184  OG  SER A 409      -9.790  -6.796  12.475  1.00  8.93              
ATOM   3185  C   SER A 409      -9.459  -6.809  16.156  1.00  8.93              
ATOM   3186  O   SER A 409      -9.358  -8.030  16.270  1.00  8.93              
ATOM   3187  N   ARG A 410      -9.169  -5.983  17.179  1.00  8.91              
ATOM   3188  CA  ARG A 410      -8.780  -6.533  18.454  1.00  8.91              
ATOM   3189  CB  ARG A 410      -8.412  -5.444  19.482  1.00  8.91              
ATOM   3190  CG  ARG A 410      -7.627  -5.949  20.695  1.00  8.91              
ATOM   3191  CD  ARG A 410      -6.149  -6.215  20.398  1.00  8.91              
ATOM   3192  NE  ARG A 410      -5.480  -4.892  20.249  1.00  8.91              
ATOM   3193  CZ  ARG A 410      -4.997  -4.240  21.347  1.00  8.91              
ATOM   3194  NH1 ARG A 410      -5.111  -4.807  22.583  1.00  8.91              
ATOM   3195  NH2 ARG A 410      -4.399  -3.020  21.210  1.00  8.91              
ATOM   3196  C   ARG A 410      -9.959  -7.306  18.993  1.00  8.91              
ATOM   3197  O   ARG A 410     -11.113  -6.971  18.729  1.00  8.91              
ATOM   3198  N   TYR A 411      -9.711  -8.379  19.774  1.00  8.59              
ATOM   3199  CA  TYR A 411     -10.825  -9.135  20.278  1.00  8.59              
ATOM   3200  CB  TYR A 411     -10.514 -10.390  21.108  1.00  8.59              
ATOM   3201  CG  TYR A 411     -10.567 -11.592  20.224  1.00  8.59              
ATOM   3202  CD1 TYR A 411     -11.774 -12.233  20.056  1.00  8.59              
ATOM   3203  CD2 TYR A 411      -9.462 -12.088  19.574  1.00  8.59              
ATOM   3204  CE1 TYR A 411     -11.889 -13.347  19.262  1.00  8.59              
ATOM   3205  CE2 TYR A 411      -9.572 -13.206  18.776  1.00  8.59              
ATOM   3206  CZ  TYR A 411     -10.782 -13.837  18.618  1.00  8.59              
ATOM   3207  OH  TYR A 411     -10.886 -14.981  17.799  1.00  8.59              
ATOM   3208  C   TYR A 411     -11.716  -8.278  21.116  1.00  8.59              
ATOM   3209  O   TYR A 411     -12.939  -8.422  21.067  1.00  8.59              
ATOM   3210  N   PRO A 412     -11.183  -7.415  21.919  1.00  8.52              
ATOM   3211  CA  PRO A 412     -12.065  -6.607  22.703  1.00  8.52              
ATOM   3212  CD  PRO A 412      -9.914  -7.652  22.588  1.00  8.52              
ATOM   3213  CB  PRO A 412     -11.168  -5.871  23.695  1.00  8.52              
ATOM   3214  CG  PRO A 412     -10.003  -6.861  23.907  1.00  8.52              
ATOM   3215  C   PRO A 412     -12.939  -5.746  21.850  1.00  8.52              
ATOM   3216  O   PRO A 412     -14.117  -5.599  22.167  1.00  8.52              
ATOM   3217  N   THR A 413     -12.391  -5.178  20.760  1.00  8.50              
ATOM   3218  CA  THR A 413     -13.153  -4.337  19.891  1.00  8.50              
ATOM   3219  CB  THR A 413     -12.290  -3.572  18.938  1.00  8.50              
ATOM   3220  OG1 THR A 413     -11.297  -4.428  18.405  1.00  8.50              
ATOM   3221  CG2 THR A 413     -11.659  -2.371  19.658  1.00  8.50              
ATOM   3222  C   THR A 413     -14.202  -5.126  19.172  1.00  8.50              
ATOM   3223  O   THR A 413     -15.326  -4.650  19.027  1.00  8.50              
ATOM   3224  N   LEU A 414     -13.883  -6.350  18.707  1.00  8.49              
ATOM   3225  CA  LEU A 414     -14.862  -7.128  18.006  1.00  8.49              
ATOM   3226  CB  LEU A 414     -14.319  -8.426  17.387  1.00  8.49              
ATOM   3227  CG  LEU A 414     -13.531  -8.186  16.087  1.00  8.49              
ATOM   3228  CD1 LEU A 414     -14.468  -7.748  14.949  1.00  8.49              
ATOM   3229  CD2 LEU A 414     -12.380  -7.194  16.303  1.00  8.49              
ATOM   3230  C   LEU A 414     -15.987  -7.469  18.923  1.00  8.49              
ATOM   3231  O   LEU A 414     -17.149  -7.401  18.528  1.00  8.49              
ATOM   3232  N   GLU A 415     -15.674  -7.828  20.179  1.00  8.48              
ATOM   3233  CA  GLU A 415     -16.688  -8.237  21.095  1.00  8.48              
ATOM   3234  CB  GLU A 415     -16.084  -8.836  22.376  1.00  8.48              
ATOM   3235  CG  GLU A 415     -17.027  -9.799  23.094  1.00  8.48              
ATOM   3236  CD  GLU A 415     -17.448 -10.897  22.124  1.00  8.48              
ATOM   3237  OE1 GLU A 415     -16.721 -11.133  21.124  1.00  8.48              
ATOM   3238  OE2 GLU A 415     -18.518 -11.513  22.371  1.00  8.48              
ATOM   3239  C   GLU A 415     -17.584  -7.062  21.372  1.00  8.48              
ATOM   3240  O   GLU A 415     -18.800  -7.216  21.467  1.00  8.48              
ATOM   3241  N   SER A 416     -17.016  -5.843  21.480  1.00  8.54              
ATOM   3242  CA  SER A 416     -17.810  -4.676  21.751  1.00  8.54              
ATOM   3243  CB  SER A 416     -16.961  -3.411  21.957  1.00  8.54              
ATOM   3244  OG  SER A 416     -16.163  -3.550  23.123  1.00  8.54              
ATOM   3245  C   SER A 416     -18.741  -4.418  20.601  1.00  8.54              
ATOM   3246  O   SER A 416     -19.903  -4.076  20.809  1.00  8.54              
ATOM   3247  N   LYS A 417     -18.258  -4.584  19.352  1.00  8.61              
ATOM   3248  CA  LYS A 417     -19.049  -4.307  18.187  1.00  8.61              
ATOM   3249  CB  LYS A 417     -18.260  -4.543  16.890  1.00  8.61              
ATOM   3250  CG  LYS A 417     -18.800  -3.798  15.669  1.00  8.61              
ATOM   3251  CD  LYS A 417     -18.488  -2.298  15.670  1.00  8.61              
ATOM   3252  CE  LYS A 417     -19.589  -1.427  16.275  1.00  8.61              
ATOM   3253  NZ  LYS A 417     -19.292   0.001  16.025  1.00  8.61              
ATOM   3254  C   LYS A 417     -20.221  -5.245  18.184  1.00  8.61              
ATOM   3255  O   LYS A 417     -21.352  -4.839  17.925  1.00  8.61              
ATOM   3256  N   ALA A 418     -19.955  -6.530  18.486  1.00  8.73              
ATOM   3257  CA  ALA A 418     -20.905  -7.605  18.547  1.00  8.73              
ATOM   3258  CB  ALA A 418     -20.245  -8.973  18.789  1.00  8.73              
ATOM   3259  C   ALA A 418     -21.866  -7.349  19.671  1.00  8.73              
ATOM   3260  O   ALA A 418     -23.003  -7.813  19.642  1.00  8.73              
ATOM   3261  N   GLY A 419     -21.413  -6.675  20.743  1.00  8.95              
ATOM   3262  CA  GLY A 419     -22.304  -6.359  21.827  1.00  8.95              
ATOM   3263  C   GLY A 419     -22.152  -7.379  22.916  1.00  8.95              
ATOM   3264  O   GLY A 419     -22.635  -7.188  24.029  1.00  8.95              
ATOM   3265  N   VAL A 420     -21.455  -8.490  22.635  1.00  8.95              
ATOM   3266  CA  VAL A 420     -21.341  -9.538  23.602  1.00  8.95              
ATOM   3267  CB  VAL A 420     -21.123 -10.854  22.932  1.00  8.95              
ATOM   3268  CG1 VAL A 420     -20.765 -11.880  24.001  1.00  8.95              
ATOM   3269  CG2 VAL A 420     -22.394 -11.211  22.141  1.00  8.95              
ATOM   3270  C   VAL A 420     -20.220  -9.273  24.561  1.00  8.95              
ATOM   3271  O   VAL A 420     -19.224  -8.644  24.219  1.00  8.95              
ATOM   3272  N   LYS A 421     -20.386  -9.745  25.816  1.00  8.90              
ATOM   3273  CA  LYS A 421     -19.428  -9.607  26.882  1.00  8.90              
ATOM   3274  CB  LYS A 421     -19.948 -10.167  28.218  1.00  8.90              
ATOM   3275  CG  LYS A 421     -20.223 -11.672  28.176  1.00  8.90              
ATOM   3276  CD  LYS A 421     -20.417 -12.305  29.555  1.00  8.90              
ATOM   3277  CE  LYS A 421     -21.786 -12.019  30.175  1.00  8.90              
ATOM   3278  NZ  LYS A 421     -21.868 -10.602  30.593  1.00  8.90              
ATOM   3279  C   LYS A 421     -18.181 -10.369  26.539  1.00  8.90              
ATOM   3280  O   LYS A 421     -17.075  -9.945  26.872  1.00  8.90              
ATOM   3281  N   SER A 422     -18.320 -11.548  25.900  1.00  8.83              
ATOM   3282  CA  SER A 422     -17.143 -12.298  25.553  1.00  8.83              
ATOM   3283  CB  SER A 422     -16.704 -13.307  26.622  1.00  8.83              
ATOM   3284  OG  SER A 422     -16.260 -12.632  27.787  1.00  8.83              
ATOM   3285  C   SER A 422     -17.453 -13.098  24.336  1.00  8.83              
ATOM   3286  O   SER A 422     -18.586 -13.528  24.142  1.00  8.83              
ATOM   3287  N   ARG A 423     -16.418 -13.368  23.519  1.00 10.20              
ATOM   3288  CA  ARG A 423     -16.542 -14.094  22.281  1.00 10.20              
ATOM   3289  CB  ARG A 423     -15.261 -14.168  21.442  1.00 10.20              
ATOM   3290  CG  ARG A 423     -15.345 -15.224  20.340  1.00 10.20              
ATOM   3291  CD  ARG A 423     -14.871 -14.747  18.969  1.00 10.20              
ATOM   3292  NE  ARG A 423     -16.097 -14.362  18.216  1.00 10.20              
ATOM   3293  CZ  ARG A 423     -16.500 -15.146  17.174  1.00 10.20              
ATOM   3294  NH1 ARG A 423     -15.698 -16.171  16.767  1.00 10.20              
ATOM   3295  NH2 ARG A 423     -17.658 -14.872  16.506  1.00 10.20              
ATOM   3296  C   ARG A 423     -17.036 -15.482  22.539  1.00 10.20              
ATOM   3297  O   ARG A 423     -17.612 -16.122  21.658  1.00 10.20              
ATOM   3298  N   SER A 424     -16.801 -16.009  23.749  1.00 10.23              
ATOM   3299  CA  SER A 424     -17.253 -17.340  24.029  1.00 10.23              
ATOM   3300  CB  SER A 424     -16.934 -17.797  25.463  1.00 10.23              
ATOM   3301  OG  SER A 424     -17.411 -19.119  25.662  1.00 10.23              
ATOM   3302  C   SER A 424     -18.743 -17.371  23.869  1.00 10.23              
ATOM   3303  O   SER A 424     -19.328 -18.399  23.538  1.00 10.23              
ATOM   3304  N   GLN A 425     -19.398 -16.220  24.080  1.00 10.04              
ATOM   3305  CA  GLN A 425     -20.822 -16.073  24.005  1.00 10.04              
ATOM   3306  CB  GLN A 425     -21.324 -14.717  24.511  1.00 10.04              
ATOM   3307  CG  GLN A 425     -22.841 -14.659  24.685  1.00 10.04              
ATOM   3308  CD  GLN A 425     -23.170 -15.387  25.979  1.00 10.04              
ATOM   3309  OE1 GLN A 425     -24.331 -15.660  26.279  1.00 10.04              
ATOM   3310  NE2 GLN A 425     -22.112 -15.710  26.770  1.00 10.04              
ATOM   3311  C   GLN A 425     -21.279 -16.237  22.589  1.00 10.04              
ATOM   3312  O   GLN A 425     -22.479 -16.304  22.337  1.00 10.04              
ATOM   3313  N   VAL A 426     -20.364 -16.165  21.606  1.00  9.62              
ATOM   3314  CA  VAL A 426     -20.793 -16.307  20.245  1.00  9.62              
ATOM   3315  CB  VAL A 426     -20.145 -15.298  19.332  1.00  9.62              
ATOM   3316  CG1 VAL A 426     -18.653 -15.625  19.166  1.00  9.62              
ATOM   3317  CG2 VAL A 426     -20.936 -15.234  18.019  1.00  9.62              
ATOM   3318  C   VAL A 426     -20.449 -17.707  19.835  1.00  9.62              
ATOM   3319  O   VAL A 426     -19.440 -18.254  20.275  1.00  9.62              
ATOM   3320  N   GLN A 427     -21.309 -18.346  19.010  1.00  9.65              
ATOM   3321  CA  GLN A 427     -21.067 -19.714  18.641  1.00  9.65              
ATOM   3322  CB  GLN A 427     -22.343 -20.569  18.586  1.00  9.65              
ATOM   3323  CG  GLN A 427     -22.977 -20.762  19.964  1.00  9.65              
ATOM   3324  CD  GLN A 427     -24.224 -21.618  19.803  1.00  9.65              
ATOM   3325  OE1 GLN A 427     -24.968 -21.476  18.834  1.00  9.65              
ATOM   3326  NE2 GLN A 427     -24.458 -22.534  20.779  1.00  9.65              
ATOM   3327  C   GLN A 427     -20.418 -19.738  17.293  1.00  9.65              
ATOM   3328  O   GLN A 427     -20.559 -18.813  16.493  1.00  9.65              
ATOM   3329  N   LEU A 428     -19.641 -20.807  17.031  1.00 10.24              
ATOM   3330  CA  LEU A 428     -18.931 -20.913  15.792  1.00 10.24              
ATOM   3331  CB  LEU A 428     -17.420 -20.777  15.984  1.00 10.24              
ATOM   3332  CG  LEU A 428     -17.020 -19.335  16.311  1.00 10.24              
ATOM   3333  CD1 LEU A 428     -15.587 -19.267  16.838  1.00 10.24              
ATOM   3334  CD2 LEU A 428     -17.222 -18.437  15.082  1.00 10.24              
ATOM   3335  C   LEU A 428     -19.204 -22.237  15.163  1.00 10.24              
ATOM   3336  O   LEU A 428     -19.157 -23.272  15.822  1.00 10.24              
ATOM   3337  N   GLY A 429     -19.503 -22.238  13.849  1.00  9.83              
ATOM   3338  CA  GLY A 429     -19.722 -23.501  13.189  1.00  9.83              
ATOM   3339  C   GLY A 429     -19.785 -23.211  11.733  1.00  9.83              
ATOM   3340  O   GLY A 429     -20.000 -22.068  11.368  1.00  9.83              
ATOM   3341  N   ILE A 430     -19.654 -24.219  10.849  1.00  9.42              
ATOM   3342  CA  ILE A 430     -19.648 -23.939   9.435  1.00  9.42              
ATOM   3343  CB  ILE A 430     -19.422 -25.142   8.560  1.00  9.42              
ATOM   3344  CG1 ILE A 430     -18.097 -25.848   8.916  1.00  9.42              
ATOM   3345  CG2 ILE A 430     -19.444 -24.645   7.102  1.00  9.42              
ATOM   3346  CD1 ILE A 430     -16.847 -25.004   8.677  1.00  9.42              
ATOM   3347  C   ILE A 430     -20.955 -23.305   9.052  1.00  9.42              
ATOM   3348  O   ILE A 430     -21.005 -22.444   8.173  1.00  9.42              
ATOM   3349  N   GLN A 431     -22.065 -23.734   9.677  1.00  8.54              
ATOM   3350  CA  GLN A 431     -23.340 -23.182   9.320  1.00  8.54              
ATOM   3351  CB  GLN A 431     -24.509 -23.872  10.043  1.00  8.54              
ATOM   3352  CG  GLN A 431     -25.878 -23.302   9.670  1.00  8.54              
ATOM   3353  CD  GLN A 431     -26.938 -24.075  10.441  1.00  8.54              
ATOM   3354  OE1 GLN A 431     -26.670 -25.142  10.992  1.00  8.54              
ATOM   3355  NE2 GLN A 431     -28.181 -23.525  10.479  1.00  8.54              
ATOM   3356  C   GLN A 431     -23.372 -21.723   9.663  1.00  8.54              
ATOM   3357  O   GLN A 431     -23.881 -20.918   8.887  1.00  8.54              
ATOM   3358  N   ILE A 432     -22.824 -21.342  10.831  1.00  8.55              
ATOM   3359  CA  ILE A 432     -22.871 -19.977  11.258  1.00  8.55              
ATOM   3360  CB  ILE A 432     -22.396 -19.742  12.670  1.00  8.55              
ATOM   3361  CG1 ILE A 432     -22.894 -18.373  13.154  1.00  8.55              
ATOM   3362  CG2 ILE A 432     -20.867 -19.867  12.738  1.00  8.55              
ATOM   3363  CD1 ILE A 432     -22.715 -18.165  14.654  1.00  8.55              
ATOM   3364  C   ILE A 432     -22.065 -19.133  10.327  1.00  8.55              
ATOM   3365  O   ILE A 432     -22.474 -18.026   9.987  1.00  8.55              
ATOM   3366  N   LEU A 433     -20.892 -19.633   9.893  1.00  8.54              
ATOM   3367  CA  LEU A 433     -20.029 -18.862   9.056  1.00  8.54              
ATOM   3368  CB  LEU A 433     -18.651 -19.494   8.824  1.00  8.54              
ATOM   3369  CG  LEU A 433     -17.668 -18.505   8.173  1.00  8.54              
ATOM   3370  CD1 LEU A 433     -17.412 -17.302   9.095  1.00  8.54              
ATOM   3371  CD2 LEU A 433     -16.368 -19.203   7.753  1.00  8.54              
ATOM   3372  C   LEU A 433     -20.693 -18.631   7.741  1.00  8.54              
ATOM   3373  O   LEU A 433     -20.604 -17.536   7.194  1.00  8.54              
ATOM   3374  N   ASP A 434     -21.384 -19.655   7.207  1.00  8.54              
ATOM   3375  CA  ASP A 434     -22.027 -19.563   5.932  1.00  8.54              
ATOM   3376  CB  ASP A 434     -22.640 -20.901   5.488  1.00  8.54              
ATOM   3377  CG  ASP A 434     -22.894 -20.828   3.990  1.00  8.54              
ATOM   3378  OD1 ASP A 434     -23.258 -19.727   3.498  1.00  8.54              
ATOM   3379  OD2 ASP A 434     -22.709 -21.876   3.316  1.00  8.54              
ATOM   3380  C   ASP A 434     -23.112 -18.535   6.019  1.00  8.54              
ATOM   3381  O   ASP A 434     -23.292 -17.743   5.096  1.00  8.54              
ATOM   3382  N   SER A 435     -23.860 -18.509   7.140  1.00  8.53              
ATOM   3383  CA  SER A 435     -24.948 -17.589   7.281  1.00  8.53              
ATOM   3384  CB  SER A 435     -25.782 -17.825   8.555  1.00  8.53              
ATOM   3385  OG  SER A 435     -25.001 -17.584   9.715  1.00  8.53              
ATOM   3386  C   SER A 435     -24.414 -16.193   7.322  1.00  8.53              
ATOM   3387  O   SER A 435     -25.002 -15.284   6.739  1.00  8.53              
ATOM   3388  N   ASN A 436     -23.278 -15.988   8.012  1.00  8.54              
ATOM   3389  CA  ASN A 436     -22.741 -14.675   8.160  1.00  8.54              
ATOM   3390  CB  ASN A 436     -21.598 -14.601   9.178  1.00  8.54              
ATOM   3391  CG  ASN A 436     -21.679 -13.214   9.795  1.00  8.54              
ATOM   3392  OD1 ASN A 436     -21.513 -13.055  11.003  1.00  8.54              
ATOM   3393  ND2 ASN A 436     -21.969 -12.180   8.962  1.00  8.54              
ATOM   3394  C   ASN A 436     -22.265 -14.195   6.818  1.00  8.54              
ATOM   3395  O   ASN A 436     -22.429 -13.024   6.486  1.00  8.54              
ATOM   3396  N   ILE A 437     -21.675 -15.091   5.998  1.00  8.54              
ATOM   3397  CA  ILE A 437     -21.156 -14.716   4.713  1.00  8.54              
ATOM   3398  CB  ILE A 437     -20.501 -15.841   3.958  1.00  8.54              
ATOM   3399  CG1 ILE A 437     -19.338 -16.505   4.724  1.00  8.54              
ATOM   3400  CG2 ILE A 437     -20.026 -15.223   2.630  1.00  8.54              
ATOM   3401  CD1 ILE A 437     -18.040 -15.706   4.733  1.00  8.54              
ATOM   3402  C   ILE A 437     -22.305 -14.260   3.867  1.00  8.54              
ATOM   3403  O   ILE A 437     -22.201 -13.256   3.167  1.00  8.54              
ATOM   3404  N   GLY A 438     -23.439 -14.992   3.911  1.00  8.54              
ATOM   3405  CA  GLY A 438     -24.574 -14.650   3.099  1.00  8.54              
ATOM   3406  C   GLY A 438     -25.048 -13.292   3.507  1.00  8.54              
ATOM   3407  O   GLY A 438     -25.402 -12.463   2.673  1.00  8.54              
ATOM   3408  N   LYS A 439     -25.059 -13.067   4.829  1.00  8.54              
ATOM   3409  CA  LYS A 439     -25.492 -11.907   5.547  1.00  8.54              
ATOM   3410  CB  LYS A 439     -25.612 -12.186   7.055  1.00  8.54              
ATOM   3411  CG  LYS A 439     -26.378 -11.123   7.843  1.00  8.54              
ATOM   3412  CD  LYS A 439     -26.792 -11.613   9.232  1.00  8.54              
ATOM   3413  CE  LYS A 439     -27.563 -10.583  10.059  1.00  8.54              
ATOM   3414  NZ  LYS A 439     -27.911 -11.162  11.375  1.00  8.54              
ATOM   3415  C   LYS A 439     -24.545 -10.756   5.361  1.00  8.54              
ATOM   3416  O   LYS A 439     -24.820  -9.690   5.901  1.00  8.54              
ATOM   3417  N   ILE A 440     -23.323 -10.958   4.813  1.00  9.11              
ATOM   3418  CA  ILE A 440     -22.500  -9.800   4.573  1.00  9.11              
ATOM   3419  CB  ILE A 440     -21.425  -9.603   5.630  1.00  9.11              
ATOM   3420  CG1 ILE A 440     -22.002  -9.622   7.053  1.00  9.11              
ATOM   3421  CG2 ILE A 440     -20.781  -8.222   5.415  1.00  9.11              
ATOM   3422  CD1 ILE A 440     -22.771  -8.349   7.410  1.00  9.11              
ATOM   3423  C   ILE A 440     -21.788  -9.963   3.251  1.00  9.11              
ATOM   3424  O   ILE A 440     -20.633  -9.576   3.085  1.00  9.11              
ATOM   3425  N   SER A 441     -22.438 -10.542   2.238  1.00  9.13              
ATOM   3426  CA  SER A 441     -21.788 -10.557   0.956  1.00  9.13              
ATOM   3427  CB  SER A 441     -21.417 -11.956   0.433  1.00  9.13              
ATOM   3428  OG  SER A 441     -20.471 -12.574   1.289  1.00  9.13              
ATOM   3429  C   SER A 441     -22.875 -10.058   0.077  1.00  9.13              
ATOM   3430  O   SER A 441     -23.995 -10.560   0.137  1.00  9.13              
ATOM   3431  N   GLY A 442     -22.611  -9.002  -0.703  1.00  8.81              
ATOM   3432  CA  GLY A 442     -23.637  -8.544  -1.587  1.00  8.81              
ATOM   3433  C   GLY A 442     -24.616  -7.712  -0.820  1.00  8.81              
ATOM   3434  O   GLY A 442     -25.250  -6.822  -1.383  1.00  8.81              
ATOM   3435  N   VAL A 443     -24.751  -7.945   0.500  1.00  8.89              
ATOM   3436  CA  VAL A 443     -25.767  -7.207   1.202  1.00  8.89              
ATOM   3437  CB  VAL A 443     -26.270  -7.850   2.465  1.00  8.89              
ATOM   3438  CG1 VAL A 443     -25.109  -8.020   3.461  1.00  8.89              
ATOM   3439  CG2 VAL A 443     -27.410  -6.969   3.006  1.00  8.89              
ATOM   3440  C   VAL A 443     -25.280  -5.847   1.561  1.00  8.89              
ATOM   3441  O   VAL A 443     -24.289  -5.690   2.274  1.00  8.89              
ATOM   3442  N   MET A 444     -25.991  -4.821   1.053  1.00  8.92              
ATOM   3443  CA  MET A 444     -25.710  -3.465   1.419  1.00  8.92              
ATOM   3444  CB  MET A 444     -25.816  -2.450   0.272  1.00  8.92              
ATOM   3445  CG  MET A 444     -24.624  -2.512  -0.686  1.00  8.92              
ATOM   3446  SD  MET A 444     -24.855  -1.547  -2.205  1.00  8.92              
ATOM   3447  CE  MET A 444     -25.864  -2.826  -3.004  1.00  8.92              
ATOM   3448  C   MET A 444     -26.659  -3.106   2.513  1.00  8.92              
ATOM   3449  O   MET A 444     -27.587  -3.856   2.808  1.00  8.92              
ATOM   3450  N   SER A 445     -26.397  -1.953   3.156  1.00  8.96              
ATOM   3451  CA  SER A 445     -27.067  -1.441   4.319  1.00  8.96              
ATOM   3452  CB  SER A 445     -28.093  -2.362   5.018  1.00  8.96              
ATOM   3453  OG  SER A 445     -27.473  -3.560   5.465  1.00  8.96              
ATOM   3454  C   SER A 445     -25.905  -1.296   5.225  1.00  8.96              
ATOM   3455  O   SER A 445     -24.842  -0.881   4.765  1.00  8.96              
ATOM   3456  N   PHE A 446     -26.064  -1.573   6.532  1.00  8.96              
ATOM   3457  CA  PHE A 446     -24.862  -1.589   7.310  1.00  8.96              
ATOM   3458  CB  PHE A 446     -24.147  -0.223   7.330  1.00  8.96              
ATOM   3459  CG  PHE A 446     -22.691  -0.439   7.570  1.00  8.96              
ATOM   3460  CD1 PHE A 446     -22.176  -0.587   8.837  1.00  8.96              
ATOM   3461  CD2 PHE A 446     -21.834  -0.484   6.493  1.00  8.96              
ATOM   3462  CE1 PHE A 446     -20.825  -0.782   9.015  1.00  8.96              
ATOM   3463  CE2 PHE A 446     -20.485  -0.679   6.664  1.00  8.96              
ATOM   3464  CZ  PHE A 446     -19.978  -0.829   7.932  1.00  8.96              
ATOM   3465  C   PHE A 446     -25.226  -1.919   8.724  1.00  8.96              
ATOM   3466  O   PHE A 446     -26.164  -1.348   9.280  1.00  8.96              
ATOM   3467  N   THR A 447     -24.492  -2.875   9.331  1.00  8.86              
ATOM   3468  CA  THR A 447     -24.665  -3.199  10.720  1.00  8.86              
ATOM   3469  CB  THR A 447     -25.501  -4.417  10.955  1.00  8.86              
ATOM   3470  OG1 THR A 447     -24.883  -5.543  10.355  1.00  8.86              
ATOM   3471  CG2 THR A 447     -26.897  -4.191  10.350  1.00  8.86              
ATOM   3472  C   THR A 447     -23.300  -3.466  11.281  1.00  8.86              
ATOM   3473  O   THR A 447     -22.624  -4.421  10.900  1.00  8.86              
ATOM   3474  N   GLU A 448     -22.853  -2.629  12.228  1.00  8.70              
ATOM   3475  CA  GLU A 448     -21.539  -2.822  12.771  1.00  8.70              
ATOM   3476  CB  GLU A 448     -21.111  -1.732  13.768  1.00  8.70              
ATOM   3477  CG  GLU A 448     -20.545  -0.459  13.137  1.00  8.70              
ATOM   3478  CD  GLU A 448     -19.040  -0.640  12.947  1.00  8.70              
ATOM   3479  OE1 GLU A 448     -18.628  -1.666  12.342  1.00  8.70              
ATOM   3480  OE2 GLU A 448     -18.280   0.253  13.409  1.00  8.70              
ATOM   3481  C   GLU A 448     -21.478  -4.117  13.516  1.00  8.70              
ATOM   3482  O   GLU A 448     -20.489  -4.839  13.417  1.00  8.70              
ATOM   3483  N   LYS A 449     -22.539  -4.437  14.282  1.00  8.57              
ATOM   3484  CA  LYS A 449     -22.569  -5.597  15.126  1.00  8.57              
ATOM   3485  CB  LYS A 449     -23.861  -5.663  15.964  1.00  8.57              
ATOM   3486  CG  LYS A 449     -23.891  -6.749  17.044  1.00  8.57              
ATOM   3487  CD  LYS A 449     -23.903  -8.179  16.505  1.00  8.57              
ATOM   3488  CE  LYS A 449     -24.145  -9.231  17.588  1.00  8.57              
ATOM   3489  NZ  LYS A 449     -24.390 -10.548  16.965  1.00  8.57              
ATOM   3490  C   LYS A 449     -22.472  -6.838  14.300  1.00  8.57              
ATOM   3491  O   LYS A 449     -21.716  -7.744  14.646  1.00  8.57              
ATOM   3492  N   THR A 450     -23.228  -6.912  13.183  1.00  8.54              
ATOM   3493  CA  THR A 450     -23.221  -8.096  12.376  1.00  8.54              
ATOM   3494  CB  THR A 450     -24.214  -8.083  11.254  1.00  8.54              
ATOM   3495  OG1 THR A 450     -25.534  -7.958  11.762  1.00  8.54              
ATOM   3496  CG2 THR A 450     -24.071  -9.393  10.464  1.00  8.54              
ATOM   3497  C   THR A 450     -21.872  -8.277  11.768  1.00  8.54              
ATOM   3498  O   THR A 450     -21.359  -9.392  11.719  1.00  8.54              
ATOM   3499  N   GLU A 451     -21.258  -7.179  11.292  1.00  8.56              
ATOM   3500  CA  GLU A 451     -19.981  -7.260  10.648  1.00  8.56              
ATOM   3501  CB  GLU A 451     -19.472  -5.901  10.131  1.00  8.56              
ATOM   3502  CG  GLU A 451     -20.212  -5.374   8.897  1.00  8.56              
ATOM   3503  CD  GLU A 451     -19.507  -5.882   7.644  1.00  8.56              
ATOM   3504  OE1 GLU A 451     -18.330  -6.315   7.751  1.00  8.56              
ATOM   3505  OE2 GLU A 451     -20.140  -5.828   6.558  1.00  8.56              
ATOM   3506  C   GLU A 451     -18.976  -7.779  11.625  1.00  8.56              
ATOM   3507  O   GLU A 451     -18.158  -8.626  11.273  1.00  8.56              
ATOM   3508  N   ALA A 452     -19.015  -7.293  12.882  1.00  9.51              
ATOM   3509  CA  ALA A 452     -18.051  -7.702  13.863  1.00  9.51              
ATOM   3510  CB  ALA A 452     -18.175  -6.967  15.209  1.00  9.51              
ATOM   3511  C   ALA A 452     -18.198  -9.164  14.139  1.00  9.51              
ATOM   3512  O   ALA A 452     -17.193  -9.863  14.243  1.00  9.51              
ATOM   3513  N   GLU A 453     -19.444  -9.672  14.260  1.00  9.51              
ATOM   3514  CA  GLU A 453     -19.625 -11.060  14.575  1.00  9.51              
ATOM   3515  CB  GLU A 453     -21.084 -11.483  14.809  1.00  9.51              
ATOM   3516  CG  GLU A 453     -21.646 -11.060  16.166  1.00  9.51              
ATOM   3517  CD  GLU A 453     -21.311 -12.139  17.190  1.00  9.51              
ATOM   3518  OE1 GLU A 453     -20.197 -12.719  17.098  1.00  9.51              
ATOM   3519  OE2 GLU A 453     -22.169 -12.401  18.075  1.00  9.51              
ATOM   3520  C   GLU A 453     -19.096 -11.891  13.459  1.00  9.51              
ATOM   3521  O   GLU A 453     -18.453 -12.907  13.704  1.00  9.51              
ATOM   3522  N   PHE A 454     -19.344 -11.468  12.205  1.00  9.50              
ATOM   3523  CA  PHE A 454     -18.910 -12.184  11.045  1.00  9.50              
ATOM   3524  CB  PHE A 454     -19.322 -11.466   9.755  1.00  9.50              
ATOM   3525  CG  PHE A 454     -18.693 -12.166   8.605  1.00  9.50              
ATOM   3526  CD1 PHE A 454     -19.076 -13.433   8.229  1.00  9.50              
ATOM   3527  CD2 PHE A 454     -17.677 -11.548   7.923  1.00  9.50              
ATOM   3528  CE1 PHE A 454     -18.476 -14.065   7.168  1.00  9.50              
ATOM   3529  CE2 PHE A 454     -17.073 -12.170   6.862  1.00  9.50              
ATOM   3530  CZ  PHE A 454     -17.474 -13.424   6.485  1.00  9.50              
ATOM   3531  C   PHE A 454     -17.420 -12.275  11.058  1.00  9.50              
ATOM   3532  O   PHE A 454     -16.870 -13.349  10.831  1.00  9.50              
ATOM   3533  N   LEU A 455     -16.729 -11.154  11.341  1.00  9.51              
ATOM   3534  CA  LEU A 455     -15.297 -11.159  11.312  1.00  9.51              
ATOM   3535  CB  LEU A 455     -14.641  -9.805  11.606  1.00  9.51              
ATOM   3536  CG  LEU A 455     -13.101  -9.880  11.557  1.00  9.51              
ATOM   3537  CD1 LEU A 455     -12.580 -10.131  10.135  1.00  9.51              
ATOM   3538  CD2 LEU A 455     -12.462  -8.655  12.214  1.00  9.51              
ATOM   3539  C   LEU A 455     -14.776 -12.092  12.349  1.00  9.51              
ATOM   3540  O   LEU A 455     -13.847 -12.847  12.076  1.00  9.51              
ATOM   3541  N   LEU A 456     -15.354 -12.066  13.567  1.00  9.49              
ATOM   3542  CA  LEU A 456     -14.857 -12.916  14.603  1.00  9.49              
ATOM   3543  CB  LEU A 456     -15.457 -12.674  15.996  1.00  9.49              
ATOM   3544  CG  LEU A 456     -14.625 -11.726  16.871  1.00  9.49              
ATOM   3545  CD1 LEU A 456     -15.197 -11.621  18.294  1.00  9.49              
ATOM   3546  CD2 LEU A 456     -13.161 -12.182  16.877  1.00  9.49              
ATOM   3547  C   LEU A 456     -15.025 -14.352  14.243  1.00  9.49              
ATOM   3548  O   LEU A 456     -14.105 -15.138  14.454  1.00  9.49              
ATOM   3549  N   VAL A 457     -16.181 -14.743  13.677  1.00  9.45              
ATOM   3550  CA  VAL A 457     -16.374 -16.128  13.376  1.00  9.45              
ATOM   3551  CB  VAL A 457     -17.763 -16.491  12.940  1.00  9.45              
ATOM   3552  CG1 VAL A 457     -18.734 -16.114  14.073  1.00  9.45              
ATOM   3553  CG2 VAL A 457     -18.064 -15.853  11.582  1.00  9.45              
ATOM   3554  C   VAL A 457     -15.392 -16.556  12.333  1.00  9.45              
ATOM   3555  O   VAL A 457     -14.848 -17.654  12.416  1.00  9.45              
ATOM   3556  N   ALA A 458     -15.136 -15.705  11.322  1.00  9.45              
ATOM   3557  CA  ALA A 458     -14.245 -16.062  10.261  1.00  9.45              
ATOM   3558  CB  ALA A 458     -14.267 -15.059   9.109  1.00  9.45              
ATOM   3559  C   ALA A 458     -12.855 -16.225  10.789  1.00  9.45              
ATOM   3560  O   ALA A 458     -12.150 -17.148  10.390  1.00  9.45              
ATOM   3561  N   ILE A 459     -12.422 -15.339  11.705  1.00 10.33              
ATOM   3562  CA  ILE A 459     -11.101 -15.420  12.242  1.00 10.33              
ATOM   3563  CB  ILE A 459     -10.730 -14.221  13.064  1.00 10.33              
ATOM   3564  CG1 ILE A 459     -10.784 -12.961  12.185  1.00 10.33              
ATOM   3565  CG2 ILE A 459      -9.329 -14.442  13.633  1.00 10.33              
ATOM   3566  CD1 ILE A 459     -10.430 -11.681  12.936  1.00 10.33              
ATOM   3567  C   ILE A 459     -10.963 -16.689  13.025  1.00 10.33              
ATOM   3568  O   ILE A 459      -9.943 -17.366  12.920  1.00 10.33              
ATOM   3569  N   GLN A 460     -11.985 -17.063  13.820  1.00 10.33              
ATOM   3570  CA  GLN A 460     -11.896 -18.260  14.601  1.00 10.33              
ATOM   3571  CB  GLN A 460     -13.085 -18.455  15.542  1.00 10.33              
ATOM   3572  CG  GLN A 460     -13.115 -17.466  16.713  1.00 10.33              
ATOM   3573  CD  GLN A 460     -12.434 -18.104  17.919  1.00 10.33              
ATOM   3574  OE1 GLN A 460     -12.388 -19.327  18.047  1.00 10.33              
ATOM   3575  NE2 GLN A 460     -11.915 -17.251  18.843  1.00 10.33              
ATOM   3576  C   GLN A 460     -11.795 -19.433  13.681  1.00 10.33              
ATOM   3577  O   GLN A 460     -11.005 -20.342  13.924  1.00 10.33              
ATOM   3578  N   MET A 461     -12.595 -19.460  12.601  1.00 10.35              
ATOM   3579  CA  MET A 461     -12.532 -20.561  11.692  1.00 10.35              
ATOM   3580  CB  MET A 461     -13.667 -20.590  10.654  1.00 10.35              
ATOM   3581  CG  MET A 461     -15.044 -20.886  11.259  1.00 10.35              
ATOM   3582  SD  MET A 461     -15.176 -22.455  12.170  1.00 10.35              
ATOM   3583  CE  MET A 461     -14.377 -21.830  13.676  1.00 10.35              
ATOM   3584  C   MET A 461     -11.211 -20.582  10.961  1.00 10.35              
ATOM   3585  O   MET A 461     -10.714 -21.661  10.647  1.00 10.35              
ATOM   3586  N   VAL A 462     -10.671 -19.428  10.503  1.00 10.39              
ATOM   3587  CA  VAL A 462      -9.402 -19.549   9.829  1.00 10.39              
ATOM   3588  CB  VAL A 462      -9.275 -18.618   8.668  1.00 10.39              
ATOM   3589  CG1 VAL A 462     -10.207 -19.134   7.561  1.00 10.39              
ATOM   3590  CG2 VAL A 462      -9.617 -17.197   9.145  1.00 10.39              
ATOM   3591  C   VAL A 462      -8.132 -19.488  10.614  1.00 10.39              
ATOM   3592  O   VAL A 462      -7.692 -20.505  11.119  1.00 10.39              
ATOM   3593  N   SER A 463      -7.606 -18.263  10.869  1.00 10.45              
ATOM   3594  CA  SER A 463      -6.286 -18.013  11.422  1.00 10.45              
ATOM   3595  CB  SER A 463      -6.000 -16.501  11.539  1.00 10.45              
ATOM   3596  OG  SER A 463      -5.986 -15.897  10.252  1.00 10.45              
ATOM   3597  C   SER A 463      -6.166 -18.633  12.801  1.00 10.45              
ATOM   3598  O   SER A 463      -5.109 -19.071  13.260  1.00 10.45              
ATOM   3599  N   GLU A 464      -7.242 -18.664  13.580  1.00 10.52              
ATOM   3600  CA  GLU A 464      -6.991 -19.325  14.824  1.00 10.52              
ATOM   3601  CB  GLU A 464      -8.060 -19.116  15.902  1.00 10.52              
ATOM   3602  CG  GLU A 464      -7.486 -19.479  17.264  1.00 10.52              
ATOM   3603  CD  GLU A 464      -6.351 -18.501  17.466  1.00 10.52              
ATOM   3604  OE1 GLU A 464      -5.250 -18.757  16.909  1.00 10.52              
ATOM   3605  OE2 GLU A 464      -6.568 -17.472  18.150  1.00 10.52              
ATOM   3606  C   GLU A 464      -6.844 -20.804  14.568  1.00 10.52              
ATOM   3607  O   GLU A 464      -6.098 -21.521  15.237  1.00 10.52              
ATOM   3608  N   ALA A 465      -7.594 -21.317  13.583  1.00 10.48              
ATOM   3609  CA  ALA A 465      -7.550 -22.723  13.305  1.00 10.48              
ATOM   3610  CB  ALA A 465      -8.548 -23.156  12.216  1.00 10.48              
ATOM   3611  C   ALA A 465      -6.176 -23.142  12.856  1.00 10.48              
ATOM   3612  O   ALA A 465      -5.658 -24.142  13.349  1.00 10.48              
ATOM   3613  N   ALA A 466      -5.530 -22.406  11.921  1.00 10.40              
ATOM   3614  CA  ALA A 466      -4.264 -22.890  11.461  1.00 10.40              
ATOM   3615  CB  ALA A 466      -3.796 -22.417  10.071  1.00 10.40              
ATOM   3616  C   ALA A 466      -3.230 -22.805  12.541  1.00 10.40              
ATOM   3617  O   ALA A 466      -2.353 -23.660  12.625  1.00 10.40              
ATOM   3618  N   ARG A 467      -3.315 -21.776  13.405  1.00  9.55              
ATOM   3619  CA  ARG A 467      -2.396 -21.549  14.476  1.00  9.55              
ATOM   3620  CB  ARG A 467      -2.542 -20.133  15.064  1.00  9.55              
ATOM   3621  CG  ARG A 467      -1.166 -19.516  15.294  1.00  9.55              
ATOM   3622  CD  ARG A 467      -1.095 -18.059  15.755  1.00  9.55              
ATOM   3623  NE  ARG A 467       0.360 -17.759  15.719  1.00  9.55              
ATOM   3624  CZ  ARG A 467       0.929 -17.274  14.579  1.00  9.55              
ATOM   3625  NH1 ARG A 467       0.224 -16.505  13.702  1.00  9.55              
ATOM   3626  NH2 ARG A 467       2.214 -17.600  14.278  1.00  9.55              
ATOM   3627  C   ARG A 467      -2.554 -22.615  15.529  1.00  9.55              
ATOM   3628  O   ARG A 467      -1.646 -22.825  16.334  1.00  9.55              
ATOM   3629  N   PHE A 468      -3.728 -23.283  15.595  1.00 10.17              
ATOM   3630  CA  PHE A 468      -3.976 -24.178  16.694  1.00 10.17              
ATOM   3631  CB  PHE A 468      -5.107 -23.566  17.511  1.00 10.17              
ATOM   3632  CG  PHE A 468      -5.063 -23.878  18.959  1.00 10.17              
ATOM   3633  CD1 PHE A 468      -4.239 -24.823  19.529  1.00 10.17              
ATOM   3634  CD2 PHE A 468      -5.888 -23.134  19.761  1.00 10.17              
ATOM   3635  CE1 PHE A 468      -4.272 -25.029  20.890  1.00 10.17              
ATOM   3636  CE2 PHE A 468      -5.926 -23.332  21.110  1.00 10.17              
ATOM   3637  CZ  PHE A 468      -5.116 -24.282  21.678  1.00 10.17              
ATOM   3638  C   PHE A 468      -4.465 -25.519  16.216  1.00 10.17              
ATOM   3639  O   PHE A 468      -5.562 -25.618  15.679  1.00 10.17              
ATOM   3640  N   LYS A 469      -3.699 -26.606  16.453  1.00  9.52              
ATOM   3641  CA  LYS A 469      -4.152 -27.926  16.082  1.00  9.52              
ATOM   3642  CB  LYS A 469      -3.116 -29.024  16.377  1.00  9.52              
ATOM   3643  CG  LYS A 469      -1.911 -29.018  15.434  1.00  9.52              
ATOM   3644  CD  LYS A 469      -2.278 -29.297  13.974  1.00  9.52              
ATOM   3645  CE  LYS A 469      -1.080 -29.294  13.022  1.00  9.52              
ATOM   3646  NZ  LYS A 469      -1.532 -29.576  11.641  1.00  9.52              
ATOM   3647  C   LYS A 469      -5.357 -28.208  16.918  1.00  9.52              
ATOM   3648  O   LYS A 469      -6.301 -28.888  16.515  1.00  9.52              
ATOM   3649  N   TYR A 470      -5.322 -27.681  18.146  1.00  9.50              
ATOM   3650  CA  TYR A 470      -6.354 -27.926  19.090  1.00  9.50              
ATOM   3651  CB  TYR A 470      -5.943 -27.413  20.476  1.00  9.50              
ATOM   3652  CG  TYR A 470      -6.081 -28.557  21.418  1.00  9.50              
ATOM   3653  CD1 TYR A 470      -5.414 -29.732  21.154  1.00  9.50              
ATOM   3654  CD2 TYR A 470      -6.814 -28.455  22.575  1.00  9.50              
ATOM   3655  CE1 TYR A 470      -5.506 -30.807  22.005  1.00  9.50              
ATOM   3656  CE2 TYR A 470      -6.910 -29.527  23.433  1.00  9.50              
ATOM   3657  CZ  TYR A 470      -6.261 -30.705  23.147  1.00  9.50              
ATOM   3658  OH  TYR A 470      -6.360 -31.805  24.026  1.00  9.50              
ATOM   3659  C   TYR A 470      -7.620 -27.285  18.603  1.00  9.50              
ATOM   3660  O   TYR A 470      -8.674 -27.916  18.666  1.00  9.50              
ATOM   3661  N   ILE A 471      -7.579 -26.028  18.090  1.00  9.48              
ATOM   3662  CA  ILE A 471      -8.844 -25.487  17.688  1.00  9.48              
ATOM   3663  CB  ILE A 471      -9.067 -23.992  17.655  1.00  9.48              
ATOM   3664  CG1 ILE A 471      -8.340 -23.224  16.565  1.00  9.48              
ATOM   3665  CG2 ILE A 471      -8.744 -23.469  19.063  1.00  9.48              
ATOM   3666  CD1 ILE A 471      -9.003 -21.856  16.407  1.00  9.48              
ATOM   3667  C   ILE A 471      -9.375 -26.182  16.474  1.00  9.48              
ATOM   3668  O   ILE A 471     -10.589 -26.307  16.331  1.00  9.48              
ATOM   3669  N   GLU A 472      -8.502 -26.635  15.548  1.00  9.49              
ATOM   3670  CA  GLU A 472      -9.009 -27.313  14.391  1.00  9.49              
ATOM   3671  CB  GLU A 472      -7.958 -27.670  13.326  1.00  9.49              
ATOM   3672  CG  GLU A 472      -8.625 -28.039  11.997  1.00  9.49              
ATOM   3673  CD  GLU A 472      -7.582 -28.095  10.891  1.00  9.49              
ATOM   3674  OE1 GLU A 472      -6.380 -28.297  11.206  1.00  9.49              
ATOM   3675  OE2 GLU A 472      -7.978 -27.925   9.707  1.00  9.49              
ATOM   3676  C   GLU A 472      -9.705 -28.566  14.832  1.00  9.49              
ATOM   3677  O   GLU A 472     -10.754 -28.914  14.290  1.00  9.49              
ATOM   3678  N   ASN A 473      -9.149 -29.270  15.839  1.00  9.49              
ATOM   3679  CA  ASN A 473      -9.735 -30.489  16.318  1.00  9.49              
ATOM   3680  CB  ASN A 473      -8.908 -31.156  17.429  1.00  9.49              
ATOM   3681  CG  ASN A 473      -9.453 -32.562  17.633  1.00  9.49              
ATOM   3682  OD1 ASN A 473      -9.997 -32.888  18.687  1.00  9.49              
ATOM   3683  ND2 ASN A 473      -9.312 -33.420  16.587  1.00  9.49              
ATOM   3684  C   ASN A 473     -11.087 -30.180  16.885  1.00  9.49              
ATOM   3685  O   ASN A 473     -12.049 -30.905  16.641  1.00  9.49              
ATOM   3686  N   GLN A 474     -11.197 -29.077  17.651  1.00  9.49              
ATOM   3687  CA  GLN A 474     -12.442 -28.723  18.265  1.00  9.49              
ATOM   3688  CB  GLN A 474     -12.360 -27.448  19.127  1.00  9.49              
ATOM   3689  CG  GLN A 474     -11.612 -27.616  20.452  1.00  9.49              
ATOM   3690  CD  GLN A 474     -12.570 -28.224  21.471  1.00  9.49              
ATOM   3691  OE1 GLN A 474     -12.255 -28.325  22.655  1.00  9.49              
ATOM   3692  NE2 GLN A 474     -13.780 -28.632  21.007  1.00  9.49              
ATOM   3693  C   GLN A 474     -13.446 -28.453  17.189  1.00  9.49              
ATOM   3694  O   GLN A 474     -14.594 -28.882  17.288  1.00  9.49              
ATOM   3695  N   VAL A 475     -13.037 -27.744  16.119  1.00  9.49              
ATOM   3696  CA  VAL A 475     -13.970 -27.403  15.084  1.00  9.49              
ATOM   3697  CB  VAL A 475     -13.395 -26.537  13.993  1.00  9.49              
ATOM   3698  CG1 VAL A 475     -14.462 -26.374  12.898  1.00  9.49              
ATOM   3699  CG2 VAL A 475     -12.948 -25.193  14.597  1.00  9.49              
ATOM   3700  C   VAL A 475     -14.482 -28.659  14.448  1.00  9.49              
ATOM   3701  O   VAL A 475     -15.683 -28.784  14.212  1.00  9.49              
ATOM   3702  N   LYS A 476     -13.589 -29.630  14.163  1.00  9.46              
ATOM   3703  CA  LYS A 476     -14.022 -30.839  13.523  1.00  9.46              
ATOM   3704  CB  LYS A 476     -12.904 -31.814  13.137  1.00  9.46              
ATOM   3705  CG  LYS A 476     -12.150 -31.404  11.877  1.00  9.46              
ATOM   3706  CD  LYS A 476     -10.911 -32.255  11.611  1.00  9.46              
ATOM   3707  CE  LYS A 476     -10.394 -32.142  10.177  1.00  9.46              
ATOM   3708  NZ  LYS A 476     -10.695 -30.795   9.647  1.00  9.46              
ATOM   3709  C   LYS A 476     -14.962 -31.572  14.424  1.00  9.46              
ATOM   3710  O   LYS A 476     -15.941 -32.151  13.960  1.00  9.46              
ATOM   3711  N   THR A 477     -14.691 -31.560  15.740  1.00  9.51              
ATOM   3712  CA  THR A 477     -15.490 -32.264  16.700  1.00  9.51              
ATOM   3713  CB  THR A 477     -14.963 -32.128  18.100  1.00  9.51              
ATOM   3714  OG1 THR A 477     -13.637 -32.629  18.175  1.00  9.51              
ATOM   3715  CG2 THR A 477     -15.881 -32.905  19.060  1.00  9.51              
ATOM   3716  C   THR A 477     -16.878 -31.705  16.697  1.00  9.51              
ATOM   3717  O   THR A 477     -17.836 -32.456  16.860  1.00  9.51              
ATOM   3718  N   ASN A 478     -17.031 -30.369  16.563  1.00  9.60              
ATOM   3719  CA  ASN A 478     -18.355 -29.789  16.538  1.00  9.60              
ATOM   3720  CB  ASN A 478     -18.471 -28.504  17.376  1.00  9.60              
ATOM   3721  CG  ASN A 478     -18.448 -28.871  18.854  1.00  9.60              
ATOM   3722  OD1 ASN A 478     -19.442 -29.346  19.401  1.00  9.60              
ATOM   3723  ND2 ASN A 478     -17.283 -28.654  19.520  1.00  9.60              
ATOM   3724  C   ASN A 478     -18.646 -29.395  15.120  1.00  9.60              
ATOM   3725  O   ASN A 478     -19.076 -28.278  14.842  1.00  9.60              
ATOM   3726  N   PHE A 479     -18.496 -30.370  14.212  1.00 10.56              
ATOM   3727  CA  PHE A 479     -18.505 -30.239  12.787  1.00 10.56              
ATOM   3728  CB  PHE A 479     -17.833 -31.438  12.115  1.00 10.56              
ATOM   3729  CG  PHE A 479     -17.050 -30.882  10.982  1.00 10.56              
ATOM   3730  CD1 PHE A 479     -15.814 -30.335  11.240  1.00 10.56              
ATOM   3731  CD2 PHE A 479     -17.514 -30.892   9.690  1.00 10.56              
ATOM   3732  CE1 PHE A 479     -15.041 -29.807  10.236  1.00 10.56              
ATOM   3733  CE2 PHE A 479     -16.744 -30.365   8.679  1.00 10.56              
ATOM   3734  CZ  PHE A 479     -15.509 -29.824   8.947  1.00 10.56              
ATOM   3735  C   PHE A 479     -19.846 -30.012  12.163  1.00 10.56              
ATOM   3736  O   PHE A 479     -19.898 -29.685  10.979  1.00 10.56              
ATOM   3737  N   ASN A 480     -20.954 -30.363  12.840  1.00  8.86              
ATOM   3738  CA  ASN A 480     -22.234 -30.037  12.268  1.00  8.86              
ATOM   3739  CB  ASN A 480     -22.939 -31.248  11.641  1.00  8.86              
ATOM   3740  CG  ASN A 480     -24.074 -30.727  10.771  1.00  8.86              
ATOM   3741  OD1 ASN A 480     -24.423 -29.548  10.816  1.00  8.86              
ATOM   3742  ND2 ASN A 480     -24.672 -31.635   9.955  1.00  8.86              
ATOM   3743  C   ASN A 480     -23.087 -29.547  13.393  1.00  8.86              
ATOM   3744  O   ASN A 480     -24.313 -29.633  13.352  1.00  8.86              
ATOM   3745  N   ARG A 481     -22.452 -28.998  14.440  1.00  8.85              
ATOM   3746  CA  ARG A 481     -23.228 -28.517  15.538  1.00  8.85              
ATOM   3747  CB  ARG A 481     -23.277 -29.517  16.703  1.00  8.85              
ATOM   3748  CG  ARG A 481     -24.199 -29.102  17.845  1.00  8.85              
ATOM   3749  CD  ARG A 481     -24.539 -30.262  18.783  1.00  8.85              
ATOM   3750  NE  ARG A 481     -25.384 -31.215  18.009  1.00  8.85              
ATOM   3751  CZ  ARG A 481     -25.319 -32.556  18.258  1.00  8.85              
ATOM   3752  NH1 ARG A 481     -24.463 -33.034  19.207  1.00  8.85              
ATOM   3753  NH2 ARG A 481     -26.111 -33.418  17.555  1.00  8.85              
ATOM   3754  C   ARG A 481     -22.556 -27.267  15.991  1.00  8.85              
ATOM   3755  O   ARG A 481     -21.328 -27.212  16.037  1.00  8.85              
ATOM   3756  N   ALA A 482     -23.357 -26.230  16.318  1.00  8.91              
ATOM   3757  CA  ALA A 482     -22.835 -24.950  16.708  1.00  8.91              
ATOM   3758  CB  ALA A 482     -23.892 -23.830  16.732  1.00  8.91              
ATOM   3759  C   ALA A 482     -22.269 -25.070  18.085  1.00  8.91              
ATOM   3760  O   ALA A 482     -22.871 -25.648  18.987  1.00  8.91              
ATOM   3761  N   PHE A 483     -21.093 -24.466  18.299  1.00  9.41              
ATOM   3762  CA  PHE A 483     -20.434 -24.687  19.545  1.00  9.41              
ATOM   3763  CB  PHE A 483     -19.271 -25.646  19.231  1.00  9.41              
ATOM   3764  CG  PHE A 483     -18.686 -26.322  20.414  1.00  9.41              
ATOM   3765  CD1 PHE A 483     -19.424 -27.226  21.139  1.00  9.41              
ATOM   3766  CD2 PHE A 483     -17.392 -26.061  20.795  1.00  9.41              
ATOM   3767  CE1 PHE A 483     -18.872 -27.858  22.228  1.00  9.41              
ATOM   3768  CE2 PHE A 483     -16.832 -26.691  21.882  1.00  9.41              
ATOM   3769  CZ  PHE A 483     -17.576 -27.593  22.601  1.00  9.41              
ATOM   3770  C   PHE A 483     -19.977 -23.352  20.086  1.00  9.41              
ATOM   3771  O   PHE A 483     -20.067 -22.322  19.417  1.00  9.41              
ATOM   3772  N   ASN A 484     -19.547 -23.319  21.364  1.00  8.93              
ATOM   3773  CA  ASN A 484     -19.043 -22.105  21.955  1.00  8.93              
ATOM   3774  CB  ASN A 484     -19.709 -21.736  23.292  1.00  8.93              
ATOM   3775  CG  ASN A 484     -21.045 -21.078  22.993  1.00  8.93              
ATOM   3776  OD1 ASN A 484     -21.096 -19.930  22.558  1.00  8.93              
ATOM   3777  ND2 ASN A 484     -22.160 -21.821  23.226  1.00  8.93              
ATOM   3778  C   ASN A 484     -17.597 -22.363  22.217  1.00  8.93              
ATOM   3779  O   ASN A 484     -17.260 -23.457  22.662  1.00  8.93              
ATOM   3780  N   PRO A 485     -16.708 -21.433  21.984  1.00  8.96              
ATOM   3781  CA  PRO A 485     -15.340 -21.772  22.225  1.00  8.96              
ATOM   3782  CD  PRO A 485     -16.808 -20.523  20.855  1.00  8.96              
ATOM   3783  CB  PRO A 485     -14.510 -20.642  21.625  1.00  8.96              
ATOM   3784  CG  PRO A 485     -15.364 -20.199  20.429  1.00  8.96              
ATOM   3785  C   PRO A 485     -15.079 -22.070  23.666  1.00  8.96              
ATOM   3786  O   PRO A 485     -15.750 -21.522  24.539  1.00  8.96              
ATOM   3787  N   ASN A 486     -14.122 -22.978  23.929  1.00  8.88              
ATOM   3788  CA  ASN A 486     -13.816 -23.369  25.271  1.00  8.88              
ATOM   3789  CB  ASN A 486     -13.265 -24.800  25.385  1.00  8.88              
ATOM   3790  CG  ASN A 486     -14.454 -25.741  25.358  1.00  8.88              
ATOM   3791  OD1 ASN A 486     -14.769 -26.346  24.334  1.00  8.88              
ATOM   3792  ND2 ASN A 486     -15.140 -25.860  26.525  1.00  8.88              
ATOM   3793  C   ASN A 486     -12.801 -22.446  25.844  1.00  8.88              
ATOM   3794  O   ASN A 486     -12.164 -21.679  25.130  1.00  8.88              
ATOM   3795  N   PRO A 487     -12.643 -22.498  27.139  1.00  8.54              
ATOM   3796  CA  PRO A 487     -11.680 -21.674  27.812  1.00  8.54              
ATOM   3797  CD  PRO A 487     -13.635 -23.044  28.045  1.00  8.54              
ATOM   3798  CB  PRO A 487     -11.911 -21.893  29.310  1.00  8.54              
ATOM   3799  CG  PRO A 487     -12.891 -23.083  29.391  1.00  8.54              
ATOM   3800  C   PRO A 487     -10.296 -21.973  27.336  1.00  8.54              
ATOM   3801  O   PRO A 487      -9.454 -21.075  27.327  1.00  8.54              
ATOM   3802  N   LYS A 488     -10.020 -23.230  26.950  1.00  8.55              
ATOM   3803  CA  LYS A 488      -8.691 -23.521  26.513  1.00  8.55              
ATOM   3804  CB  LYS A 488      -8.405 -25.028  26.382  1.00  8.55              
ATOM   3805  CG  LYS A 488      -6.910 -25.320  26.254  1.00  8.55              
ATOM   3806  CD  LYS A 488      -6.502 -26.739  26.648  1.00  8.55              
ATOM   3807  CE  LYS A 488      -5.012 -26.980  26.442  1.00  8.55              
ATOM   3808  NZ  LYS A 488      -4.267 -25.738  26.746  1.00  8.55              
ATOM   3809  C   LYS A 488      -8.430 -22.822  25.211  1.00  8.55              
ATOM   3810  O   LYS A 488      -7.357 -22.252  25.026  1.00  8.55              
ATOM   3811  N   VAL A 489      -9.409 -22.827  24.277  1.00  8.52              
ATOM   3812  CA  VAL A 489      -9.221 -22.196  23.001  1.00  8.52              
ATOM   3813  CB  VAL A 489     -10.332 -22.433  22.008  1.00  8.52              
ATOM   3814  CG1 VAL A 489     -10.166 -21.475  20.812  1.00  8.52              
ATOM   3815  CG2 VAL A 489     -10.244 -23.903  21.567  1.00  8.52              
ATOM   3816  C   VAL A 489      -9.027 -20.726  23.174  1.00  8.52              
ATOM   3817  O   VAL A 489      -8.155 -20.143  22.535  1.00  8.52              
ATOM   3818  N   LEU A 490      -9.822 -20.079  24.047  1.00  8.51              
ATOM   3819  CA  LEU A 490      -9.693 -18.662  24.209  1.00  8.51              
ATOM   3820  CB  LEU A 490     -10.825 -18.001  25.012  1.00  8.51              
ATOM   3821  CG  LEU A 490     -12.134 -17.869  24.204  1.00  8.51              
ATOM   3822  CD1 LEU A 490     -11.953 -16.929  22.995  1.00  8.51              
ATOM   3823  CD2 LEU A 490     -12.705 -19.243  23.821  1.00  8.51              
ATOM   3824  C   LEU A 490      -8.355 -18.324  24.784  1.00  8.51              
ATOM   3825  O   LEU A 490      -7.741 -17.342  24.372  1.00  8.51              
ATOM   3826  N   ASN A 491      -7.855 -19.123  25.745  1.00 10.32              
ATOM   3827  CA  ASN A 491      -6.580 -18.821  26.319  1.00 10.32              
ATOM   3828  CB  ASN A 491      -6.232 -19.683  27.542  1.00 10.32              
ATOM   3829  CG  ASN A 491      -6.939 -19.030  28.723  1.00 10.32              
ATOM   3830  OD1 ASN A 491      -8.139 -19.202  28.928  1.00 10.32              
ATOM   3831  ND2 ASN A 491      -6.169 -18.244  29.521  1.00 10.32              
ATOM   3832  C   ASN A 491      -5.510 -18.955  25.284  1.00 10.32              
ATOM   3833  O   ASN A 491      -4.612 -18.117  25.224  1.00 10.32              
ATOM   3834  N   LEU A 492      -5.566 -19.992  24.424  1.00 10.35              
ATOM   3835  CA  LEU A 492      -4.484 -20.118  23.503  1.00 10.35              
ATOM   3836  CB  LEU A 492      -4.391 -21.423  22.718  1.00 10.35              
ATOM   3837  CG  LEU A 492      -2.975 -21.586  22.122  1.00 10.35              
ATOM   3838  CD1 LEU A 492      -1.986 -22.092  23.182  1.00 10.35              
ATOM   3839  CD2 LEU A 492      -2.948 -22.420  20.845  1.00 10.35              
ATOM   3840  C   LEU A 492      -4.524 -18.985  22.531  1.00 10.35              
ATOM   3841  O   LEU A 492      -3.479 -18.488  22.124  1.00 10.35              
ATOM   3842  N   GLN A 493      -5.730 -18.538  22.133  1.00 10.32              
ATOM   3843  CA  GLN A 493      -5.859 -17.490  21.165  1.00 10.32              
ATOM   3844  CB  GLN A 493      -7.319 -17.224  20.771  1.00 10.32              
ATOM   3845  CG  GLN A 493      -7.990 -18.495  20.246  1.00 10.32              
ATOM   3846  CD  GLN A 493      -9.104 -18.100  19.302  1.00 10.32              
ATOM   3847  OE1 GLN A 493      -9.274 -16.928  18.972  1.00 10.32              
ATOM   3848  NE2 GLN A 493      -9.859 -19.122  18.824  1.00 10.32              
ATOM   3849  C   GLN A 493      -5.232 -16.243  21.709  1.00 10.32              
ATOM   3850  O   GLN A 493      -4.567 -15.523  20.970  1.00 10.32              
ATOM   3851  N   GLU A 494      -5.417 -15.945  23.011  1.00 10.46              
ATOM   3852  CA  GLU A 494      -4.841 -14.748  23.557  1.00 10.46              
ATOM   3853  CB  GLU A 494      -5.307 -14.435  24.993  1.00 10.46              
ATOM   3854  CG  GLU A 494      -4.871 -15.458  26.043  1.00 10.46              
ATOM   3855  CD  GLU A 494      -5.348 -14.961  27.402  1.00 10.46              
ATOM   3856  OE1 GLU A 494      -6.160 -13.998  27.424  1.00 10.46              
ATOM   3857  OE2 GLU A 494      -4.906 -15.534  28.434  1.00 10.46              
ATOM   3858  C   GLU A 494      -3.327 -14.847  23.579  1.00 10.46              
ATOM   3859  O   GLU A 494      -2.623 -13.906  23.225  1.00 10.46              
ATOM   3860  N   THR A 495      -2.808 -16.019  23.989  1.00 11.31              
ATOM   3861  CA  THR A 495      -1.441 -16.374  24.285  1.00 11.31              
ATOM   3862  CB  THR A 495      -1.328 -17.552  25.196  1.00 11.31              
ATOM   3863  OG1 THR A 495      -1.762 -18.719  24.518  1.00 11.31              
ATOM   3864  CG2 THR A 495      -2.199 -17.306  26.439  1.00 11.31              
ATOM   3865  C   THR A 495      -0.533 -16.703  23.135  1.00 11.31              
ATOM   3866  O   THR A 495       0.591 -17.126  23.381  1.00 11.31              
ATOM   3867  N   TRP A 496      -0.966 -16.650  21.873  1.00 10.31              
ATOM   3868  CA  TRP A 496      -0.187 -17.282  20.841  1.00 10.31              
ATOM   3869  CB  TRP A 496      -0.884 -17.174  19.492  1.00 10.31              
ATOM   3870  CG  TRP A 496      -0.978 -18.534  18.867  1.00 10.31              
ATOM   3871  CD2 TRP A 496      -2.222 -19.244  18.900  1.00 10.31              
ATOM   3872  CD1 TRP A 496      -0.084 -19.328  18.212  1.00 10.31              
ATOM   3873  NE1 TRP A 496      -0.703 -20.500  17.836  1.00 10.31              
ATOM   3874  CE2 TRP A 496      -2.021 -20.448  18.249  1.00 10.31              
ATOM   3875  CE3 TRP A 496      -3.435 -18.908  19.427  1.00 10.31              
ATOM   3876  CZ2 TRP A 496      -3.050 -21.324  18.112  1.00 10.31              
ATOM   3877  CZ3 TRP A 496      -4.467 -19.801  19.306  1.00 10.31              
ATOM   3878  CH2 TRP A 496      -4.265 -20.981  18.645  1.00 10.31              
ATOM   3879  C   TRP A 496       1.220 -16.747  20.723  1.00 10.31              
ATOM   3880  O   TRP A 496       2.155 -17.530  20.564  1.00 10.31              
ATOM   3881  N   GLY A 497       1.428 -15.417  20.774  1.00 10.36              
ATOM   3882  CA  GLY A 497       2.746 -14.856  20.610  1.00 10.36              
ATOM   3883  C   GLY A 497       3.640 -15.296  21.729  1.00 10.36              
ATOM   3884  O   GLY A 497       4.808 -15.603  21.503  1.00 10.36              
ATOM   3885  N   LYS A 498       3.117 -15.315  22.970  1.00 11.28              
ATOM   3886  CA  LYS A 498       3.885 -15.657  24.132  1.00 11.28              
ATOM   3887  CB  LYS A 498       3.063 -15.565  25.429  1.00 11.28              
ATOM   3888  CG  LYS A 498       2.581 -14.151  25.755  1.00 11.28              
ATOM   3889  CD  LYS A 498       1.489 -14.114  26.824  1.00 11.28              
ATOM   3890  CE  LYS A 498       0.166 -14.724  26.359  1.00 11.28              
ATOM   3891  NZ  LYS A 498      -0.840 -14.642  27.441  1.00 11.28              
ATOM   3892  C   LYS A 498       4.347 -17.072  24.010  1.00 11.28              
ATOM   3893  O   LYS A 498       5.498 -17.377  24.315  1.00 11.28              
ATOM   3894  N   ILE A 499       3.458 -17.978  23.562  1.00 11.27              
ATOM   3895  CA  ILE A 499       3.826 -19.355  23.480  1.00 11.27              
ATOM   3896  CB  ILE A 499       2.650 -20.288  23.295  1.00 11.27              
ATOM   3897  CG1 ILE A 499       3.041 -21.769  23.497  1.00 11.27              
ATOM   3898  CG2 ILE A 499       1.954 -19.958  21.973  1.00 11.27              
ATOM   3899  CD1 ILE A 499       4.029 -22.346  22.481  1.00 11.27              
ATOM   3900  C   ILE A 499       4.895 -19.532  22.445  1.00 11.27              
ATOM   3901  O   ILE A 499       5.835 -20.291  22.669  1.00 11.27              
ATOM   3902  N   SER A 500       4.803 -18.828  21.296  1.00 11.27              
ATOM   3903  CA  SER A 500       5.769 -18.985  20.245  1.00 11.27              
ATOM   3904  CB  SER A 500       5.411 -18.192  18.972  1.00 11.27              
ATOM   3905  OG  SER A 500       6.296 -18.519  17.911  1.00 11.27              
ATOM   3906  C   SER A 500       7.112 -18.548  20.746  1.00 11.27              
ATOM   3907  O   SER A 500       8.117 -19.199  20.470  1.00 11.27              
ATOM   3908  N   THR A 501       7.170 -17.443  21.515  1.00 11.24              
ATOM   3909  CA  THR A 501       8.423 -16.951  22.008  1.00 11.24              
ATOM   3910  CB  THR A 501       8.325 -15.602  22.652  1.00 11.24              
ATOM   3911  OG1 THR A 501       7.839 -14.658  21.708  1.00 11.24              
ATOM   3912  CG2 THR A 501       9.726 -15.184  23.128  1.00 11.24              
ATOM   3913  C   THR A 501       9.008 -17.934  22.973  1.00 11.24              
ATOM   3914  O   THR A 501      10.216 -18.156  22.963  1.00 11.24              
ATOM   3915  N   ALA A 502       8.169 -18.555  23.827  1.00 11.24              
ATOM   3916  CA  ALA A 502       8.631 -19.495  24.805  1.00 11.24              
ATOM   3917  CB  ALA A 502       7.490 -20.047  25.681  1.00 11.24              
ATOM   3918  C   ALA A 502       9.253 -20.662  24.106  1.00 11.24              
ATOM   3919  O   ALA A 502      10.323 -21.115  24.504  1.00 11.24              
ATOM   3920  N   ILE A 503       8.613 -21.176  23.035  1.00  9.42              
ATOM   3921  CA  ILE A 503       9.149 -22.334  22.383  1.00  9.42              
ATOM   3922  CB  ILE A 503       8.302 -22.960  21.318  1.00  9.42              
ATOM   3923  CG1 ILE A 503       7.006 -23.565  21.876  1.00  9.42              
ATOM   3924  CG2 ILE A 503       9.186 -24.061  20.712  1.00  9.42              
ATOM   3925  CD1 ILE A 503       7.263 -24.831  22.687  1.00  9.42              
ATOM   3926  C   ILE A 503      10.459 -22.005  21.755  1.00  9.42              
ATOM   3927  O   ILE A 503      11.387 -22.806  21.803  1.00  9.42              
ATOM   3928  N   HIS A 504      10.575 -20.821  21.135  1.00  9.42              
ATOM   3929  CA  HIS A 504      11.766 -20.518  20.414  1.00  9.42              
ATOM   3930  ND1 HIS A 504      13.309 -18.927  17.695  1.00  9.42              
ATOM   3931  CG  HIS A 504      12.138 -19.463  18.172  1.00  9.42              
ATOM   3932  CB  HIS A 504      11.576 -19.267  19.550  1.00  9.42              
ATOM   3933  NE2 HIS A 504      12.425 -20.097  16.024  1.00  9.42              
ATOM   3934  CD2 HIS A 504      11.611 -20.176  17.140  1.00  9.42              
ATOM   3935  CE1 HIS A 504      13.432 -19.336  16.406  1.00  9.42              
ATOM   3936  C   HIS A 504      12.899 -20.396  21.404  1.00  9.42              
ATOM   3937  O   HIS A 504      14.027 -20.799  21.132  1.00  9.42              
ATOM   3938  N   ASP A 505      12.613 -19.841  22.596  1.00  8.52              
ATOM   3939  CA  ASP A 505      13.534 -19.649  23.685  1.00  8.52              
ATOM   3940  CB  ASP A 505      13.015 -18.677  24.760  1.00  8.52              
ATOM   3941  CG  ASP A 505      13.091 -17.267  24.191  1.00  8.52              
ATOM   3942  OD1 ASP A 505      13.616 -17.115  23.056  1.00  8.52              
ATOM   3943  OD2 ASP A 505      12.634 -16.322  24.889  1.00  8.52              
ATOM   3944  C   ASP A 505      13.843 -20.952  24.359  1.00  8.52              
ATOM   3945  O   ASP A 505      14.685 -20.996  25.253  1.00  8.52              
ATOM   3946  N   ALA A 506      13.114 -22.033  24.030  1.00  9.24              
ATOM   3947  CA  ALA A 506      13.296 -23.251  24.773  1.00  9.24              
ATOM   3948  CB  ALA A 506      12.187 -24.288  24.522  1.00  9.24              
ATOM   3949  C   ALA A 506      14.601 -23.894  24.463  1.00  9.24              
ATOM   3950  O   ALA A 506      14.958 -24.070  23.300  1.00  9.24              
ATOM   3951  N   LYS A 507      15.327 -24.272  25.539  1.00  9.36              
ATOM   3952  CA  LYS A 507      16.587 -24.958  25.464  1.00  9.36              
ATOM   3953  CB  LYS A 507      17.639 -24.455  26.472  1.00  9.36              
ATOM   3954  CG  LYS A 507      18.212 -23.066  26.175  1.00  9.36              
ATOM   3955  CD  LYS A 507      18.988 -22.984  24.858  1.00  9.36              
ATOM   3956  CE  LYS A 507      19.605 -21.608  24.593  1.00  9.36              
ATOM   3957  NZ  LYS A 507      18.540 -20.607  24.361  1.00  9.36              
ATOM   3958  C   LYS A 507      16.304 -26.378  25.841  1.00  9.36              
ATOM   3959  O   LYS A 507      15.657 -26.648  26.852  1.00  9.36              
ATOM   3960  N   ASN A 508      16.759 -27.321  24.998  1.00  8.88              
ATOM   3961  CA  ASN A 508      16.627 -28.726  25.236  1.00  8.88              
ATOM   3962  CB  ASN A 508      17.538 -29.255  26.358  1.00  8.88              
ATOM   3963  CG  ASN A 508      18.956 -29.296  25.798  1.00  8.88              
ATOM   3964  OD1 ASN A 508      19.910 -28.875  26.451  1.00  8.88              
ATOM   3965  ND2 ASN A 508      19.100 -29.822  24.551  1.00  8.88              
ATOM   3966  C   ASN A 508      15.208 -29.110  25.504  1.00  8.88              
ATOM   3967  O   ASN A 508      14.959 -30.088  26.204  1.00  8.88              
ATOM   3968  N   GLY A 509      14.238 -28.372  24.931  1.00  8.88              
ATOM   3969  CA  GLY A 509      12.858 -28.765  25.042  1.00  8.88              
ATOM   3970  C   GLY A 509      12.236 -28.268  26.315  1.00  8.88              
ATOM   3971  O   GLY A 509      11.084 -28.599  26.601  1.00  8.88              
ATOM   3972  N   VAL A 510      12.976 -27.485  27.127  1.00  9.28              
ATOM   3973  CA  VAL A 510      12.390 -26.934  28.317  1.00  9.28              
ATOM   3974  CB  VAL A 510      13.208 -27.108  29.565  1.00  9.28              
ATOM   3975  CG1 VAL A 510      13.292 -28.611  29.879  1.00  9.28              
ATOM   3976  CG2 VAL A 510      14.574 -26.430  29.366  1.00  9.28              
ATOM   3977  C   VAL A 510      12.194 -25.466  28.084  1.00  9.28              
ATOM   3978  O   VAL A 510      12.976 -24.842  27.367  1.00  9.28              
ATOM   3979  N   LEU A 511      11.122 -24.876  28.664  1.00  9.63              
ATOM   3980  CA  LEU A 511      10.881 -23.474  28.448  1.00  9.63              
ATOM   3981  CB  LEU A 511       9.425 -22.977  28.546  1.00  9.63              
ATOM   3982  CG  LEU A 511       8.397 -23.561  27.565  1.00  9.63              
ATOM   3983  CD1 LEU A 511       8.815 -23.396  26.094  1.00  9.63              
ATOM   3984  CD2 LEU A 511       8.007 -24.980  27.978  1.00  9.63              
ATOM   3985  C   LEU A 511      11.602 -22.721  29.514  1.00  9.63              
ATOM   3986  O   LEU A 511      11.784 -23.200  30.632  1.00  9.63              
ATOM   3987  N   PRO A 512      12.005 -21.529  29.172  1.00  8.84              
ATOM   3988  CA  PRO A 512      12.736 -20.691  30.075  1.00  8.84              
ATOM   3989  CD  PRO A 512      12.178 -21.130  27.788  1.00  8.84              
ATOM   3990  CB  PRO A 512      13.222 -19.498  29.244  1.00  8.84              
ATOM   3991  CG  PRO A 512      12.488 -19.629  27.893  1.00  8.84              
ATOM   3992  C   PRO A 512      11.948 -20.331  31.293  1.00  8.84              
ATOM   3993  O   PRO A 512      12.544 -20.070  32.337  1.00  8.84              
ATOM   3994  N   LYS A 513      10.612 -20.277  31.189  1.00  8.87              
ATOM   3995  CA  LYS A 513       9.811 -19.967  32.335  1.00  8.87              
ATOM   3996  CB  LYS A 513       9.296 -18.516  32.352  1.00  8.87              
ATOM   3997  CG  LYS A 513       8.752 -18.042  31.003  1.00  8.87              
ATOM   3998  CD  LYS A 513       9.837 -17.870  29.936  1.00  8.87              
ATOM   3999  CE  LYS A 513       9.300 -17.748  28.511  1.00  8.87              
ATOM   4000  NZ  LYS A 513       8.986 -19.093  27.983  1.00  8.87              
ATOM   4001  C   LYS A 513       8.632 -20.873  32.252  1.00  8.87              
ATOM   4002  O   LYS A 513       8.333 -21.400  31.182  1.00  8.87              
ATOM   4003  N   PRO A 514       7.986 -21.107  33.363  1.00  8.71              
ATOM   4004  CA  PRO A 514       6.808 -21.921  33.310  1.00  8.71              
ATOM   4005  CD  PRO A 514       8.705 -21.307  34.612  1.00  8.71              
ATOM   4006  CB  PRO A 514       6.490 -22.310  34.749  1.00  8.71              
ATOM   4007  CG  PRO A 514       7.878 -22.333  35.412  1.00  8.71              
ATOM   4008  C   PRO A 514       5.725 -21.175  32.614  1.00  8.71              
ATOM   4009  O   PRO A 514       5.539 -19.990  32.880  1.00  8.71              
ATOM   4010  N   LEU A 515       4.979 -21.854  31.735  1.00  8.20              
ATOM   4011  CA  LEU A 515       3.958 -21.169  31.012  1.00  8.20              
ATOM   4012  CB  LEU A 515       4.007 -21.552  29.521  1.00  8.20              
ATOM   4013  CG  LEU A 515       3.094 -20.746  28.582  1.00  8.20              
ATOM   4014  CD1 LEU A 515       3.700 -19.369  28.268  1.00  8.20              
ATOM   4015  CD2 LEU A 515       2.729 -21.550  27.326  1.00  8.20              
ATOM   4016  C   LEU A 515       2.697 -21.727  31.547  1.00  8.20              
ATOM   4017  O   LEU A 515       2.499 -22.936  31.461  1.00  8.20              
ATOM   4018  N   GLU A 516       1.828 -20.874  32.123  1.00  8.04              
ATOM   4019  CA  GLU A 516       0.596 -21.390  32.646  1.00  8.04              
ATOM   4020  CB  GLU A 516       0.255 -20.924  34.075  1.00  8.04              
ATOM   4021  CG  GLU A 516      -0.887 -21.733  34.700  1.00  8.04              
ATOM   4022  CD  GLU A 516      -0.842 -21.583  36.214  1.00  8.04              
ATOM   4023  OE1 GLU A 516       0.209 -21.132  36.741  1.00  8.04              
ATOM   4024  OE2 GLU A 516      -1.861 -21.929  36.868  1.00  8.04              
ATOM   4025  C   GLU A 516      -0.483 -20.992  31.692  1.00  8.04              
ATOM   4026  O   GLU A 516      -0.600 -19.834  31.291  1.00  8.04              
ATOM   4027  N   LEU A 517      -1.280 -21.982  31.257  1.00  7.96              
ATOM   4028  CA  LEU A 517      -2.315 -21.691  30.321  1.00  7.96              
ATOM   4029  CB  LEU A 517      -1.934 -22.103  28.888  1.00  7.96              
ATOM   4030  CG  LEU A 517      -2.886 -21.577  27.800  1.00  7.96              
ATOM   4031  CD1 LEU A 517      -2.724 -20.062  27.597  1.00  7.96              
ATOM   4032  CD2 LEU A 517      -2.741 -22.370  26.496  1.00  7.96              
ATOM   4033  C   LEU A 517      -3.467 -22.522  30.768  1.00  7.96              
ATOM   4034  O   LEU A 517      -3.282 -23.448  31.547  1.00  7.96              
ATOM   4035  N   VAL A 518      -4.691 -22.205  30.322  1.00  7.94              
ATOM   4036  CA  VAL A 518      -5.845 -22.935  30.766  1.00  7.94              
ATOM   4037  CB  VAL A 518      -7.085 -22.100  30.813  1.00  7.94              
ATOM   4038  CG1 VAL A 518      -7.535 -21.841  29.368  1.00  7.94              
ATOM   4039  CG2 VAL A 518      -8.132 -22.821  31.669  1.00  7.94              
ATOM   4040  C   VAL A 518      -6.131 -24.068  29.823  1.00  7.94              
ATOM   4041  O   VAL A 518      -5.757 -24.038  28.650  1.00  7.94              
ATOM   4042  N   ASP A 519      -6.774 -25.129  30.358  1.00  8.57              
ATOM   4043  CA  ASP A 519      -7.222 -26.264  29.604  1.00  8.57              
ATOM   4044  CB  ASP A 519      -7.064 -27.626  30.297  1.00  8.57              
ATOM   4045  CG  ASP A 519      -5.642 -28.111  30.093  1.00  8.57              
ATOM   4046  OD1 ASP A 519      -5.198 -28.156  28.914  1.00  8.57              
ATOM   4047  OD2 ASP A 519      -4.989 -28.446  31.115  1.00  8.57              
ATOM   4048  C   ASP A 519      -8.676 -26.070  29.323  1.00  8.57              
ATOM   4049  O   ASP A 519      -9.292 -25.122  29.806  1.00  8.57              
ATOM   4050  N   ALA A 520      -9.271 -27.009  28.564  1.00  8.76              
ATOM   4051  CA  ALA A 520     -10.632 -26.885  28.128  1.00  8.76              
ATOM   4052  CB  ALA A 520     -11.106 -28.078  27.277  1.00  8.76              
ATOM   4053  C   ALA A 520     -11.538 -26.773  29.309  1.00  8.76              
ATOM   4054  O   ALA A 520     -12.499 -26.004  29.283  1.00  8.76              
ATOM   4055  N   SER A 521     -11.246 -27.540  30.374  1.00  8.85              
ATOM   4056  CA  SER A 521     -12.046 -27.547  31.564  1.00  8.85              
ATOM   4057  CB  SER A 521     -11.582 -28.594  32.592  1.00  8.85              
ATOM   4058  OG  SER A 521     -11.739 -29.903  32.063  1.00  8.85              
ATOM   4059  C   SER A 521     -11.962 -26.204  32.220  1.00  8.85              
ATOM   4060  O   SER A 521     -12.807 -25.861  33.045  1.00  8.85              
ATOM   4061  N   GLY A 522     -10.939 -25.398  31.883  1.00  8.84              
ATOM   4062  CA  GLY A 522     -10.845 -24.106  32.501  1.00  8.84              
ATOM   4063  C   GLY A 522      -9.877 -24.198  33.645  1.00  8.84              
ATOM   4064  O   GLY A 522      -9.548 -23.192  34.272  1.00  8.84              
ATOM   4065  N   ALA A 523      -9.382 -25.415  33.939  1.00  8.76              
ATOM   4066  CA  ALA A 523      -8.457 -25.604  35.021  1.00  8.76              
ATOM   4067  CB  ALA A 523      -8.218 -27.084  35.369  1.00  8.76              
ATOM   4068  C   ALA A 523      -7.136 -25.000  34.654  1.00  8.76              
ATOM   4069  O   ALA A 523      -6.840 -24.775  33.483  1.00  8.76              
ATOM   4070  N   LYS A 524      -6.284 -24.687  35.652  1.00  8.96              
ATOM   4071  CA  LYS A 524      -5.060 -24.079  35.216  1.00  8.96              
ATOM   4072  CB  LYS A 524      -4.334 -23.207  36.257  1.00  8.96              
ATOM   4073  CG  LYS A 524      -3.605 -23.993  37.349  1.00  8.96              
ATOM   4074  CD  LYS A 524      -4.523 -24.706  38.336  1.00  8.96              
ATOM   4075  CE  LYS A 524      -4.599 -23.987  39.682  1.00  8.96              
ATOM   4076  NZ  LYS A 524      -4.943 -22.564  39.469  1.00  8.96              
ATOM   4077  C   LYS A 524      -4.107 -25.155  34.805  1.00  8.96              
ATOM   4078  O   LYS A 524      -3.836 -26.073  35.577  1.00  8.96              
ATOM   4079  N   TRP A 525      -3.583 -25.101  33.557  1.00  8.78              
ATOM   4080  CA  TRP A 525      -2.587 -26.093  33.299  1.00  8.78              
ATOM   4081  CB  TRP A 525      -2.796 -27.131  32.168  1.00  8.78              
ATOM   4082  CG  TRP A 525      -2.621 -26.774  30.711  1.00  8.78              
ATOM   4083  CD2 TRP A 525      -2.599 -27.796  29.701  1.00  8.78              
ATOM   4084  CD1 TRP A 525      -2.452 -25.588  30.061  1.00  8.78              
ATOM   4085  NE1 TRP A 525      -2.337 -25.807  28.707  1.00  8.78              
ATOM   4086  CE2 TRP A 525      -2.425 -27.163  28.475  1.00  8.78              
ATOM   4087  CE3 TRP A 525      -2.706 -29.154  29.793  1.00  8.78              
ATOM   4088  CZ2 TRP A 525      -2.357 -27.882  27.317  1.00  8.78              
ATOM   4089  CZ3 TRP A 525      -2.655 -29.875  28.624  1.00  8.78              
ATOM   4090  CH2 TRP A 525      -2.485 -29.249  27.408  1.00  8.78              
ATOM   4091  C   TRP A 525      -1.276 -25.422  33.133  1.00  8.78              
ATOM   4092  O   TRP A 525      -1.155 -24.372  32.506  1.00  8.78              
ATOM   4093  N   ILE A 526      -0.239 -26.024  33.733  1.00  7.88              
ATOM   4094  CA  ILE A 526       1.054 -25.412  33.685  1.00  7.88              
ATOM   4095  CB  ILE A 526       1.740 -25.342  35.016  1.00  7.88              
ATOM   4096  CG1 ILE A 526       0.850 -24.670  36.071  1.00  7.88              
ATOM   4097  CG2 ILE A 526       3.048 -24.572  34.804  1.00  7.88              
ATOM   4098  CD1 ILE A 526       1.401 -24.807  37.489  1.00  7.88              
ATOM   4099  C   ILE A 526       1.894 -26.277  32.810  1.00  7.88              
ATOM   4100  O   ILE A 526       1.946 -27.491  33.000  1.00  7.88              
ATOM   4101  N   VAL A 527       2.565 -25.668  31.813  1.00  7.87              
ATOM   4102  CA  VAL A 527       3.348 -26.451  30.898  1.00  7.87              
ATOM   4103  CB  VAL A 527       3.044 -26.152  29.453  1.00  7.87              
ATOM   4104  CG1 VAL A 527       3.985 -26.979  28.568  1.00  7.87              
ATOM   4105  CG2 VAL A 527       1.556 -26.418  29.176  1.00  7.87              
ATOM   4106  C   VAL A 527       4.790 -26.128  31.086  1.00  7.87              
ATOM   4107  O   VAL A 527       5.172 -24.959  31.123  1.00  7.87              
ATOM   4108  N   LEU A 528       5.627 -27.176  31.246  1.00  8.64              
ATOM   4109  CA  LEU A 528       7.050 -26.978  31.291  1.00  8.64              
ATOM   4110  CB  LEU A 528       7.679 -27.198  32.682  1.00  8.64              
ATOM   4111  CG  LEU A 528       7.421 -26.044  33.671  1.00  8.64              
ATOM   4112  CD1 LEU A 528       8.069 -26.313  35.038  1.00  8.64              
ATOM   4113  CD2 LEU A 528       7.888 -24.706  33.073  1.00  8.64              
ATOM   4114  C   LEU A 528       7.670 -27.955  30.338  1.00  8.64              
ATOM   4115  O   LEU A 528       8.488 -28.780  30.740  1.00  8.64              
ATOM   4116  N   ARG A 529       7.291 -27.879  29.041  1.00  8.62              
ATOM   4117  CA  ARG A 529       7.862 -28.729  28.032  1.00  8.62              
ATOM   4118  CB  ARG A 529       7.731 -30.247  28.256  1.00  8.62              
ATOM   4119  CG  ARG A 529       8.901 -30.863  29.024  1.00  8.62              
ATOM   4120  CD  ARG A 529      10.259 -30.539  28.398  1.00  8.62              
ATOM   4121  NE  ARG A 529      11.310 -31.193  29.225  1.00  8.62              
ATOM   4122  CZ  ARG A 529      12.537 -31.441  28.682  1.00  8.62              
ATOM   4123  NH1 ARG A 529      12.792 -31.073  27.393  1.00  8.62              
ATOM   4124  NH2 ARG A 529      13.500 -32.059  29.424  1.00  8.62              
ATOM   4125  C   ARG A 529       7.278 -28.446  26.690  1.00  8.62              
ATOM   4126  O   ARG A 529       6.061 -28.358  26.520  1.00  8.62              
ATOM   4127  N   VAL A 530       8.169 -28.360  25.682  1.00  8.40              
ATOM   4128  CA  VAL A 530       7.756 -28.115  24.328  1.00  8.40              
ATOM   4129  CB  VAL A 530       8.859 -27.801  23.348  1.00  8.40              
ATOM   4130  CG1 VAL A 530       9.483 -26.453  23.747  1.00  8.40              
ATOM   4131  CG2 VAL A 530       9.866 -28.952  23.306  1.00  8.40              
ATOM   4132  C   VAL A 530       6.944 -29.291  23.894  1.00  8.40              
ATOM   4133  O   VAL A 530       6.064 -29.181  23.044  1.00  8.40              
ATOM   4134  N   ASP A 531       7.224 -30.475  24.456  1.00  8.42              
ATOM   4135  CA  ASP A 531       6.427 -31.608  24.097  1.00  8.42              
ATOM   4136  CB  ASP A 531       6.926 -32.913  24.738  1.00  8.42              
ATOM   4137  CG  ASP A 531       6.230 -34.072  24.038  1.00  8.42              
ATOM   4138  OD1 ASP A 531       5.337 -33.808  23.189  1.00  8.42              
ATOM   4139  OD2 ASP A 531       6.589 -35.240  24.342  1.00  8.42              
ATOM   4140  C   ASP A 531       5.023 -31.365  24.570  1.00  8.42              
ATOM   4141  O   ASP A 531       4.066 -31.723  23.892  1.00  8.42              
ATOM   4142  N   GLU A 532       4.856 -30.759  25.758  1.00  8.36              
ATOM   4143  CA  GLU A 532       3.558 -30.530  26.335  1.00  8.36              
ATOM   4144  CB  GLU A 532       3.670 -30.032  27.786  1.00  8.36              
ATOM   4145  CG  GLU A 532       4.321 -31.056  28.720  1.00  8.36              
ATOM   4146  CD  GLU A 532       4.596 -30.384  30.057  1.00  8.36              
ATOM   4147  OE1 GLU A 532       4.185 -29.204  30.222  1.00  8.36              
ATOM   4148  OE2 GLU A 532       5.224 -31.040  30.931  1.00  8.36              
ATOM   4149  C   GLU A 532       2.791 -29.506  25.553  1.00  8.36              
ATOM   4150  O   GLU A 532       1.564 -29.562  25.498  1.00  8.36              
ATOM   4151  N   ILE A 533       3.475 -28.455  25.065  1.00  8.32              
ATOM   4152  CA  ILE A 533       2.859 -27.439  24.256  1.00  8.32              
ATOM   4153  CB  ILE A 533       3.428 -26.062  24.431  1.00  8.32              
ATOM   4154  CG1 ILE A 533       2.461 -25.036  23.816  1.00  8.32              
ATOM   4155  CG2 ILE A 533       4.850 -26.029  23.871  1.00  8.32              
ATOM   4156  CD1 ILE A 533       1.108 -24.977  24.530  1.00  8.32              
ATOM   4157  C   ILE A 533       2.719 -27.808  22.803  1.00  8.32              
ATOM   4158  O   ILE A 533       1.819 -27.318  22.123  1.00  8.32              
ATOM   4159  N   LYS A 534       3.642 -28.633  22.266  1.00  8.33              
ATOM   4160  CA  LYS A 534       3.700 -28.907  20.859  1.00  8.33              
ATOM   4161  CB  LYS A 534       5.031 -29.450  20.327  1.00  8.33              
ATOM   4162  CG  LYS A 534       5.895 -28.254  19.918  1.00  8.33              
ATOM   4163  CD  LYS A 534       7.271 -28.587  19.360  1.00  8.33              
ATOM   4164  CE  LYS A 534       7.836 -27.453  18.508  1.00  8.33              
ATOM   4165  NZ  LYS A 534       7.808 -26.180  19.263  1.00  8.33              
ATOM   4166  C   LYS A 534       2.526 -29.595  20.230  1.00  8.33              
ATOM   4167  O   LYS A 534       2.258 -29.262  19.076  1.00  8.33              
ATOM   4168  N   PRO A 535       1.807 -30.520  20.803  1.00  8.42              
ATOM   4169  CA  PRO A 535       0.690 -31.045  20.068  1.00  8.42              
ATOM   4170  CD  PRO A 535       2.391 -31.533  21.656  1.00  8.42              
ATOM   4171  CB  PRO A 535       0.199 -32.249  20.863  1.00  8.42              
ATOM   4172  CG  PRO A 535       1.497 -32.778  21.505  1.00  8.42              
ATOM   4173  C   PRO A 535      -0.343 -30.004  19.743  1.00  8.42              
ATOM   4174  O   PRO A 535      -0.847 -30.008  18.621  1.00  8.42              
ATOM   4175  N   ASP A 536      -0.660 -29.108  20.698  1.00  8.55              
ATOM   4176  CA  ASP A 536      -1.607 -28.036  20.550  1.00  8.55              
ATOM   4177  CB  ASP A 536      -2.041 -27.322  21.847  1.00  8.55              
ATOM   4178  CG  ASP A 536      -3.180 -28.061  22.523  1.00  8.55              
ATOM   4179  OD1 ASP A 536      -3.120 -29.315  22.603  1.00  8.55              
ATOM   4180  OD2 ASP A 536      -4.141 -27.371  22.958  1.00  8.55              
ATOM   4181  C   ASP A 536      -1.047 -26.942  19.702  1.00  8.55              
ATOM   4182  O   ASP A 536      -1.754 -25.978  19.435  1.00  8.55              
ATOM   4183  N   VAL A 537       0.256 -26.921  19.372  1.00  8.93              
ATOM   4184  CA  VAL A 537       0.567 -25.805  18.525  1.00  8.93              
ATOM   4185  CB  VAL A 537       1.515 -24.784  19.075  1.00  8.93              
ATOM   4186  CG1 VAL A 537       1.970 -23.859  17.935  1.00  8.93              
ATOM   4187  CG2 VAL A 537       0.715 -23.980  20.119  1.00  8.93              
ATOM   4188  C   VAL A 537       0.916 -26.224  17.130  1.00  8.93              
ATOM   4189  O   VAL A 537       1.742 -27.101  16.909  1.00  8.93              
ATOM   4190  N   ALA A 538       0.120 -25.715  16.164  1.00  9.03              
ATOM   4191  CA  ALA A 538       0.266 -25.895  14.741  1.00  9.03              
ATOM   4192  CB  ALA A 538      -1.048 -25.655  13.981  1.00  9.03              
ATOM   4193  C   ALA A 538       1.278 -25.000  14.084  1.00  9.03              
ATOM   4194  O   ALA A 538       1.934 -25.377  13.113  1.00  9.03              
ATOM   4195  N   LEU A 539       1.344 -23.728  14.510  1.00  8.94              
ATOM   4196  CA  LEU A 539       2.268 -22.858  13.850  1.00  8.94              
ATOM   4197  CB  LEU A 539       1.773 -22.389  12.483  1.00  8.94              
ATOM   4198  CG  LEU A 539       2.588 -21.337  11.719  1.00  8.94              
ATOM   4199  CD1 LEU A 539       2.167 -21.272  10.239  1.00  8.94              
ATOM   4200  CD2 LEU A 539       2.422 -19.964  12.381  1.00  8.94              
ATOM   4201  C   LEU A 539       2.671 -21.805  14.832  1.00  8.94              
ATOM   4202  O   LEU A 539       1.947 -21.544  15.794  1.00  8.94              
ATOM   4203  N   LEU A 540       3.887 -21.240  14.650  1.00  8.91              
ATOM   4204  CA  LEU A 540       4.459 -20.321  15.602  1.00  8.91              
ATOM   4205  CB  LEU A 540       5.920 -20.534  16.026  1.00  8.91              
ATOM   4206  CG  LEU A 540       6.305 -21.924  16.500  1.00  8.91              
ATOM   4207  CD1 LEU A 540       5.572 -22.343  17.786  1.00  8.91              
ATOM   4208  CD2 LEU A 540       6.163 -22.878  15.313  1.00  8.91              
ATOM   4209  C   LEU A 540       4.615 -19.011  14.941  1.00  8.91              
ATOM   4210  O   LEU A 540       4.872 -18.956  13.739  1.00  8.91              
ATOM   4211  N   ASN A 541       4.498 -17.938  15.752  1.00  8.22              
ATOM   4212  CA  ASN A 541       4.675 -16.585  15.308  1.00  8.22              
ATOM   4213  CB  ASN A 541       4.116 -15.503  16.251  1.00  8.22              
ATOM   4214  CG  ASN A 541       2.668 -15.274  15.876  1.00  8.22              
ATOM   4215  OD1 ASN A 541       2.380 -14.948  14.726  1.00  8.22              
ATOM   4216  ND2 ASN A 541       1.735 -15.467  16.845  1.00  8.22              
ATOM   4217  C   ASN A 541       6.136 -16.353  15.112  1.00  8.22              
ATOM   4218  O   ASN A 541       6.969 -16.929  15.812  1.00  8.22              
ATOM   4219  N   TYR A 542       6.488 -15.472  14.152  1.00  8.42              
ATOM   4220  CA  TYR A 542       7.878 -15.379  13.832  1.00  8.42              
ATOM   4221  CB  TYR A 542       8.205 -14.922  12.388  1.00  8.42              
ATOM   4222  CG  TYR A 542       7.979 -13.469  12.161  1.00  8.42              
ATOM   4223  CD1 TYR A 542       6.740 -12.987  11.813  1.00  8.42              
ATOM   4224  CD2 TYR A 542       9.033 -12.594  12.286  1.00  8.42              
ATOM   4225  CE1 TYR A 542       6.559 -11.642  11.603  1.00  8.42              
ATOM   4226  CE2 TYR A 542       8.859 -11.249  12.076  1.00  8.42              
ATOM   4227  CZ  TYR A 542       7.617 -10.778  11.734  1.00  8.42              
ATOM   4228  OH  TYR A 542       7.423  -9.401  11.518  1.00  8.42              
ATOM   4229  C   TYR A 542       8.653 -14.610  14.837  1.00  8.42              
ATOM   4230  O   TYR A 542       8.338 -13.472  15.174  1.00  8.42              
ATOM   4231  N   VAL A 543       9.714 -15.262  15.354  1.00  9.51              
ATOM   4232  CA  VAL A 543      10.565 -14.632  16.329  1.00  9.51              
ATOM   4233  CB  VAL A 543      10.603 -15.358  17.646  1.00  9.51              
ATOM   4234  CG1 VAL A 543      11.394 -16.656  17.478  1.00  9.51              
ATOM   4235  CG2 VAL A 543      11.140 -14.410  18.727  1.00  9.51              
ATOM   4236  C   VAL A 543      11.919 -14.584  15.684  1.00  9.51              
ATOM   4237  O   VAL A 543      12.282 -15.514  14.967  1.00  9.51              
ATOM   4238  N   GLY A 544      12.705 -13.504  15.898  1.00 10.26              
ATOM   4239  CA  GLY A 544      13.917 -13.386  15.123  1.00 10.26              
ATOM   4240  C   GLY A 544      15.149 -13.614  15.935  1.00 10.26              
ATOM   4241  O   GLY A 544      15.658 -12.719  16.608  1.00 10.26              
ATOM   4242  N   GLY A 545      15.706 -14.828  15.790  1.00  9.77              
ATOM   4243  CA  GLY A 545      16.900 -15.268  16.451  1.00  9.77              
ATOM   4244  C   GLY A 545      16.914 -16.739  16.175  1.00  9.77              
ATOM   4245  O   GLY A 545      15.906 -17.288  15.731  1.00  9.77              
ATOM   4246  N   SER A 546      18.037 -17.428  16.452  1.00  9.79              
ATOM   4247  CA  SER A 546      18.107 -18.822  16.110  1.00  9.79              
ATOM   4248  CB  SER A 546      19.522 -19.300  15.746  1.00  9.79              
ATOM   4249  OG  SER A 546      19.963 -18.660  14.559  1.00  9.79              
ATOM   4250  C   SER A 546      17.649 -19.657  17.257  1.00  9.79              
ATOM   4251  O   SER A 546      17.916 -19.353  18.419  1.00  9.79              
ATOM   4252  N   CYS A 547      16.955 -20.762  16.915  1.00 10.71              
ATOM   4253  CA  CYS A 547      16.364 -21.672  17.857  1.00 10.71              
ATOM   4254  CB  CYS A 547      14.825 -21.668  17.752  1.00 10.71              
ATOM   4255  SG  CYS A 547      13.959 -22.683  18.984  1.00 10.71              
ATOM   4256  C   CYS A 547      16.847 -23.036  17.486  1.00 10.71              
ATOM   4257  O   CYS A 547      17.551 -23.195  16.493  1.00 10.71              
ATOM   4258  N   GLN A 548      16.441 -24.068  18.253  1.00  9.86              
ATOM   4259  CA  GLN A 548      16.965 -25.383  18.054  1.00  9.86              
ATOM   4260  CB  GLN A 548      16.271 -26.428  18.948  1.00  9.86              
ATOM   4261  CG  GLN A 548      16.844 -27.840  18.807  1.00  9.86              
ATOM   4262  CD  GLN A 548      18.110 -27.921  19.648  1.00  9.86              
ATOM   4263  OE1 GLN A 548      19.174 -28.302  19.163  1.00  9.86              
ATOM   4264  NE2 GLN A 548      17.991 -27.563  20.954  1.00  9.86              
ATOM   4265  C   GLN A 548      16.749 -25.813  16.640  1.00  9.86              
ATOM   4266  O   GLN A 548      17.719 -26.139  15.967  1.00  9.86              
ATOM   4267  N   THR A 549      15.494 -25.771  16.150  1.00  9.83              
ATOM   4268  CA  THR A 549      15.069 -26.217  14.849  1.00  9.83              
ATOM   4269  CB  THR A 549      15.971 -26.011  13.629  1.00  9.83              
ATOM   4270  OG1 THR A 549      15.154 -26.101  12.471  1.00  9.83              
ATOM   4271  CG2 THR A 549      17.135 -27.010  13.469  1.00  9.83              
ATOM   4272  C   THR A 549      14.562 -27.604  15.084  1.00  9.83              
ATOM   4273  O   THR A 549      13.462 -27.764  15.585  1.00  9.83              
ATOM   4274  N   THR A 550      15.305 -28.670  14.773  1.00  9.77              
ATOM   4275  CA  THR A 550      14.776 -29.957  15.103  1.00  9.77              
ATOM   4276  CB  THR A 550      14.483 -30.118  16.566  1.00  9.77              
ATOM   4277  OG1 THR A 550      15.666 -29.905  17.322  1.00  9.77              
ATOM   4278  CG2 THR A 550      13.965 -31.546  16.806  1.00  9.77              
ATOM   4279  C   THR A 550      13.497 -30.174  14.302  1.00  9.77              
ATOM   4280  O   THR A 550      12.413 -30.268  14.934  1.00  9.77              
ATOM   4281  OXT THR A 550      13.586 -30.238  13.047  1.00  9.77              
TER
